# Supplementary material for: Comparative transcriptomic and evolutionary analysis of FAD-like genes of Brassica species revealed their role in fatty acid biosynthesis and stress tolerance
Source: BMC Plant Biol. 2023 May 12;23:250. doi: 10.1186/s12870-023-04232-9 (PMC10176799; doi:10.1186/s12870-023-04232-9)
Supplement: Supplementary file 3 — Additional file 3: Table S1. Molecular and physio-chemical parameters of both FAD and FAB like genes of Brassicas [file 12870_2023_4232_MOESM3_ESM.xlsx]

## Sheet: BniADS
Table S1. Molecular and physio-chemical properties of ADS gene family in B. nigra
No.	Gene name	Gene ID	Chromosome position	From	To	Strand	Gene length (bp)	Protein length (aa)	pI	MW (kDa)	Subcelluler localization
1	BniADS01	BniB01g012460.2N.1	B1	6390195	6391591	-	1396	307	9.37	36542	endomembrane system
2	BniADS02	BniB01g048970.2N.1	B1	51313616	51315121	-	1505	366	9.51	42672.9	organelle membrane
3	BniADS03	BniB01g048990.2N.1	B1	51324814	51327478	-	2664	316	9.61	36924.4	endomembrane system
4	BniADS04	BniB01g049020.2N.1	B1	51344140	51345839	-	1699	372	8.84	42447.8	chloroplast thylakoid membrane
5	BniADS05	BniB02g002690.2N.1	B2	1401949	1405370	+	3421	303	9.37	35836.2	endomembrane system
6	BniADS06	BniB02g002700.2N.1	B2	1406746	1408824	+	2078	300	9.33	34825	endomembrane system
7	BniADS07	BniB02g002710.2N.1	B2	1411318	1412758	+	1440	300	9.57	35229.5	endomembrane system
8	BniADS08	BniB03g001660.2N.1	B3	701080	702926	+	1846	298	9.15	34927	endomembrane system
9	BniADS09	BniB03g001840.2N.1	B3	751832	753311	-	1479	299	9.5	35096.5	endomembrane system
10	BniADS10	BniB04g020810.2N.1	B4	10836376	10839085	+	2709	354	9.53	40776.8	chloroplast thylakoid membrane
11	BniADS11	BniB06g020460.2N.1	B6	11647449	11648931	-	1482	301	9.46	35634	endomembrane system
12	BniADS12	BniB06g044240.2N.1	B6	47698200	47704343	+	6143	230	9.66	26794.3	endomembrane system
13	BniADS13	BniB06g044480.2N.1	B6	47841909	47843196	-	1287	297	9.27	34731.8	endomembrane system
14	BniADS14	BniB06g044490.2N.1	B6	47844480	47846984	-	2504	305	9.33	36244.7	endomembrane system
15	BniADS15	BniB07g028460.2N.1	B7	39827480	39829053	+	1573	373	9.07	42626.9	mitochondrial membrane
16	BniADS16	BniB07g028470.2N.1	B7	39835317	39837100	+	1783	353	9.23	40260.4	organelle membrane
17	BniADS17	BniB07g028490.2N.1	B7	39858033	39861733	+	3700	353	9.51	40518.8	organelle membrane
18	BniADS18	BniB07g028510.2N.1	B7	39870020	39875153	+	5133	384	9.79	44676.5	endomembrane system
19	BniADS19	BniB08g019470.2N.1	B8	9433322	9434713	-	1391	307	9.65	36415.9	endomembrane system

## Sheet: BcaADS
Table S1. Molecuar and physio-chemical parameters of ADS gene family in B. carinata
No.	Gene name	Gene ID	Chromosome position	From	To	Strand	Gene length (bp)	Protein length (aa)	pI	MW (kDa)	Subcelluler localization
1	BcaADS01	BcaB01g04047	B1	58738294	58739686	+	1392	307	9.65	36415.9	endomembrane system
2	BcaADS02	BcaB02g06785	B2	3300578	3302179	-	1601	299	9.43	35263.7	endomembrane system
3	BcaADS03	BcaB02g06789	B2	3344160	3346015	-	1855	301	9.25	35364.8	endomembrane system
4	BcaADS04	BcaB02g06805	B2	3438130	3439501	+	1371	288	9.35	33794	endomembrane system
5	BcaADS05	BcaB02g06825	B2	3536867	3540134	-	3267	298	9.42	34956.1	endomembrane system
6	BcaADS06	BcaB02g06826	B2	3541394	3543886	-	2492	303	9.33	36026.4	endomembrane system
7	BcaADS07	BcaB02g10386	B2	27928991	27930414	-	1423	312	9.5	37067.7	endomembrane system
8	BcaADS08	BcaB03g13420	B3	9929714	9930987	+	1273	299	9.5	35064.5	endomembrane system
9	BcaADS09	BcaB06g25692	B6	2506605	2508307	+	1702	372	8.84	42413.8	chloroplast thylakoid membrane
10	BcaADS10	BcaB06g25693	B6	2517676	2524797	+	7121	448	9.51	52420.7	endomembrane system
11	BcaADS11	BcaB06g28553	B6	47685382	47686785	+	1403	307	9.37	36542	endomembrane system
12	BcaADS12	BcaC01g03852	C1	47450551	47455290	-	4739	350	9.34	40758.8	organelle membrane
13	BcaADS13	BcaC01g03853	C1	47478609	47480246	-	1637	371	9.15	42689.9	organelle membrane
14	BcaADS14	BcaC01g05956	C1	64513503	64514947	+	1444	307	9.58	36346.8	endomembrane system
15	BcaADS15	BcaC02g07978	C2	7515780	7517136	-	1356	307	9.53	36426.9	endomembrane system
16	BcaADS16	BcaC02g11234	C2	50957668	50959095	-	1427	307	9.44	36436.9	endomembrane system
17	BcaADS17	BcaC05g24274	C5	25394	26850	+	1456	299	9.3	35155.6	endomembrane system
18	BcaADS18	BcaC05g24276	C5	39740	41055	+	1315	291	9.41	34065.4	endomembrane system
19	BcaADS19	BcaC05g24282	C5	77183	78635	+	1452	299	9.3	35155.6	endomembrane system
20	BcaADS20	BcaC05g24310	C5	264646	266420	-	1774	297	9.46	34465.6	endomembrane system
21	BcaADS21	BcaC05g24311	C5	268348	270850	-	2502	303	9.43	36008.5	endomembrane system
22	BcaADS22	BcaC05g28924	C5	53011310	53014759	-	3449	443	9.88	51316.8	endomembrane system
23	BcaADS23	BcaC05g28927	C5	53016814	53019009	-	2195	256	10.2	29541.5	organelle membrane
24	BcaADS24	BcaC05g28928	C5	53023084	53025278	-	2194	372	9	42529.9	chloroplast thylakoid membrane
25	BcaADS25	BcaC07g36803	C7	34940	36623	-	1683	298	9.5	35568.9	endomembrane system
26	BcaADS26	BcaC07g36808	C7	78023	79471	-	1448	299	9.31	35071.5	endomembrane system
27	BcaADS27	BcaC07g42085	C7	51633532	51635304	-	1772	286	9.23	33148.9	endomembrane system
28	BcaADS28	BcaC07g42086	C7	51638914	51641358	-	2444	300	9.3	34858	endomembrane system
29	BcaADS29	BcaC07g42087	C7	51642575	51646010	-	3435	303	9.37	35926.4	endomembrane system

## Sheet: BolADS
Table S1. Molecular and physio-chemical parameters of ADS gene family in B. oleraceae
No.	Gene name	Gene ID	Chromosome position	From	To	Strand	Gene length (bp)	Protein length (aa)	pI	MW (kDa)	Subcelluler localization
1	BolADS01	BolC03g018820.2J	C03	10661364	10662807	-	1443	307	9.58	36346.8	endomembrane system
2	BolADS02	BolC03g044020.2J	C03	29386327	29387967	+	1640	371	9.14	42715.9	organelle membrane
3	BolADS03	BolC03g044050.2J	C03	29420582	29422319	+	1737	290	8.78	32879.9	chloroplast thylakoid membrane
4	BolADS04	BolC03g044060.2J	C03	29430184	29432359	+	2175	306	9.81	35710.3	endomembrane system
5	BolADS05	BolC03g044080.2J	C03	29449827	29453709	+	3882	352	9.62	41085.2	organelle membrane
6	BolADS06	BolC04g018380.2J	C04	15109512	15110940	+	1428	307	9.44	36436.9	endomembrane system
7	BolADS07	BolC04g057930.2J	C04	58035302	58036658	+	1356	307	9.45	36427.9	endomembrane system
8	BolADS08	BolC05g004280.2J	C05	2250000	2254173	+	4173	303	9.43	35982.4	endomembrane system
9	BolADS09	BolC05g004290.2J	C05	2256238	2257404	+	1166	263	9.02	30654.2	endomembrane system
10	BolADS10	BolC05g004500.2J	C05	2359009	2360354	-	1345	299	9.14	35018.3	endomembrane system
11	BolADS11	BolC05g004520.2J	C05	2368324	2370333	-	2009	373	8.85	44283.6	endomembrane system
12	BolADS12	BolC05g050250.2J	C05	48244753	48246216	-	1463	284	9.68	32979.5	chloroplast thylakoid membrane
13	BolADS13	BolC05g050270.2J	C05	48252909	48254771	-	1862	373	9	42575.1	chloroplast thylakoid membrane
14	BolADS14	BolC08g002180.2J	C08	1745335	1746901	+	1566	276	9.24	32337.8	endomembrane system
15	BolADS15	BolC08g002330.2J	C08	1834387	1852843	-	18456	301	9.26	35225.6	endomembrane system
16	BolADS16	BolC08g058350.2J	C08	50705501	50707058	-	1557	300	9.46	35290.6	endomembrane system
17	BolADS17	BolC08g058360.2J	C08	50711101	50716168	-	5067	300	9.2	35055.1	endomembrane system
18	BolADS18	BolC08g058370.2J	C08	50717406	50720657	-	3251	301	9.22	35722.1	endomembrane system
19	BolADS19	BolC09g019310.2J	C09	15726587	15742001	-	15414	838	9.52	96098.8	organelle membrane

## Sheet: DES Bca Bni Bol
Table S1. Molecular and physio-chemical parameters of DES gene family in B. carinata and its progenators
No.	Gene name	Gene ID	Chromosome position	From	To	Strand	Gene length (bp)	Protein length (aa)	pI	MW (kDa)	Subcelluler localization
1	BniDES01	BniB08g047380.2N.1	B8	30238190	30240086	-	1896	338	7.31	39010.2	endomembrane system
2	BcaDES01	BcaB01g01848	B1	37097960	37099858	+	1898	338	7	39139.3	endomembrane system
3	BcaDES02	BcaC04g21346	C4	35697706	35708494	+	10788	335	8.7	38680.7	endomembrane system
4	BolDES01	BolC09g029850.2J	C09	27080192	27081942	-	1750	336	7.88	38677.6	endomembrane system

## Sheet: BniFAB
Table S1. Molecular and physio-chemical parameters of FAB gene family in B. nigra
No.	Gene name	Gene ID	Chromosome position	From	To	Strand	Gene length (bp)	Protein length (aa)	pI	MW (kDa)	Subcelluler localization
1	BniFAB2.2.1.A	BniB01g002450.2N.1	B1	1236335	1237399	-	1064	332	5.27	3.81972	cytoplasm
5	BniFAB2.3.2	BniB07g061200.2N.1	B07	57354047	57355982	-	1935	393	5.82	4.46788	mitochondrion
3	BniFAB2.2.3.A	BniB08g028560.2N.1	B08	15063288	15065659	+	2371	399	5.86	4.54587	mitochondrion
8	BniFAB2.6	BniB01g061200.2N.1	B1	57197377	57199349	-	1972	409	6.13	4.6754	chloroplast
6	BniFAB2.4.1	BniB02g046500.2N.1	B2	49982751	49985273	-	2522	398	6.58	4.54817	chloroplast thylakoid membrane
7	BniFAB2.5.1	BniB02g046520.2N.1	B2	49990324	49993607	-	3283	403	6.04	4.5961	chloroplast
2	BniFAB2.2.2.A	BniB06g002370.2N.1	B6	1150895	1153359	+	2464	402	5.88	4.56159	chloroplast thylakoid membrane
4	BniFAB2.3.1	BniB07g034440.2N.1	B7	43425353	43426905	-	1552	396	6	4.50862	chloroplast thylakoid membrane

## Sheet: BcaFAB
Table S1. Molecular and physio-chemical parameters of FAB gene family in B. carinata
No.	Gene name	Gene ID	Chromosome position	From	To	Strand	Gene length (bp)	Protein length (aa)	pI	MW (kDa)	Subcelluler localization
1	BcaFAB2.2.1.A	BcaB01g03366	B1	53040226	53054058	-	13832	581	6.25	6.56496	nucleus
2	BcaFAB2.2.2.A	BcaB06g29342	B6	53035320	53037619	+	2299	402	5.93	4.56578	chloroplast thylakoid membrane
3	BcaFAB2.2.3.A	BcaC01g05218	C1	58760543	58762739	-	2196	399	5.81	4.54516	chloroplast
4	BcaFAB2.2.4.A	BcaC02g12368	C2	61229930	61232237	-	2307	400	5.93	4.55357	chloroplast thylakoid membrane
5	BcaFAB2.3.1	BcaB04g19394	B4	44004697	44006334	-	1637	396	6	4.49921	chloroplast thylakoid membrane
6	BcaFAB2.3.2	BcaC01g04431	C1	52076432	52078042	-	1610	396	5.76	4.49861	chloroplast thylakoid membrane
7	BcaFAB2.3.3	BcaC09g47715	C9	656217	658153	+	1936	393	5.94	4.47819	mitochondrion
8	BcaFAB2.4.1	BcaB08g36858	B8	41590733	41596199	+	5466	396	6.58	4.53184	chloroplast thylakoid membrane
9	BcaFAB2.4.2	BcaC04g18903	C4	3070844	3073453	+	2609	397	6.54	4.53896	mitochondrion
10	BcaFAB2.5.1	BcaB08g36857	B8	41587019	41590301	+	3282	403	6.04	4.58899	chloroplast
11	BcaFAB2.5.2	BcaC04g18902	C4	3065068	3070414	+	5346	532	5.46	6.02219	chloroplast
12	BcaFAB2.6	BcaC05g30363	C5	63807876	63816523	-	8647	398	5.98	4.57568	chloroplast

## Sheet: BolFAB
Table S1. Molecular and physio-chemicalc parameters of FAB gene family in B. oleraceae
No.	Gene name	Gene ID	Chromosome position	From	To	Strand	Gene length (bp)	Protein length (aa)	pI	MW (kDa)	Subcelluler localization
2	BolFAB2.2.1A	BolC03g026600.2J	C03	16284870	16287066	+	2196	399	5.81	4.54516	chloroplast
3	BolFAB2.2.2A	BolC04g005040.2J	C04	4103627	4105857	+	2230	399	5.93	4.53485	chloroplast thylakoid membrane
4	BolFAB2.3.1	BolC01g056870.2J	C01	51792267	51794596	-	2329	393	5.94	4.47108	mitochondrion
5	BolFAB2.3.2	BolC03g036330.2J	C03	24337002	24338658	+	1656	396	5.75	4.49681	chloroplast thylakoid membrane
6	BolFAB2.4.1	BolC09g056920.2J	C09	59991287	59993904	-	2617	397	6.54	4.53896	mitochondrion
7	BolFAB2.5.1	BolC09g056930.2J	C09	59994334	59999632	-	5298	609	5.61	6.87267	chloroplast
8	BolFAB2.6	BolC05g062820.2J	C05	56789337	56791691	-	2354	409	6.58	4.66228	chloroplast thylakoid membrane

## Sheet: BniFAD
Table S1. Molecular and physio-chemical parameters of FAD gene family in B. nigra
No.	Gene name	Gene ID	Chromosome position	From	To	Strand	Gene length (bp)	Protein length (aa)	pI	MW (kDa)	Subcelluler localization
1	BniFAD2.1A	BniB01g052830.2N.1	B1	53287821	53288975	+	1154	384	8.25	44216.8	endomembrane system
3	BniFAD3.1A	BniB01g014210.2N.1	B1	7539251	7542478	+	3227	377	8.25	43288.8	endomembrane system
11	BniFAD7.1	BniB01g053900.2N.1	B1	53760176	53762307	-	2131	439	7.79	50457.8	chloroplast outer membrane
6	BniFAD4.1	BniB02g082710.2N.1	B2	67665605	67666483	+	878	292	6.93	32746.2	organelle membrane
7	BniFAD4.2	BniB03g012230.2N.1	B3	5069667	5073061	-	3394	562	9.39	63037.5	chloroplast thylakoid membrane
9	BniFAD6.1	BniB03g010770.2N.1	B3	4390281	4392595	+	2314	446	8.9	51105.3	mitochondrial membrane
8	BniFAD4.3	BniB05g010330.2N.1	B5	4958936	4959820	-	884	294	8.63	32776.5	mitochondrial membrane
10	BniFAD6.2	BniB05g006880.2N.1	B5	3438459	3444757	+	6298	705	9.27	80411.4	mitochondrial membrane
13	BniFAD8.1A	BniB05g029070.2N.1	B5	14285335	14287320	-	1985	435	8.58	49703.1	chloroplast outer membrane
4	BniFAD3.2A	BniB06g019040.2N.1	B6	10687739	10691076	-	3337	380	8.25	43460.9	endomembrane system
2	BniFAD2.2A	BniB07g056570.2N.1	B7	55269649	55270812	+	1163	387	8.45	44491	endomembrane system
12	BniFAD7.2	BniB07g025200.2N.1	B7	37905433	37907629	+	2196	436	8.6	49970.5	mitochondrial membrane
5	BniFAD3.3A	BniB08g018500.2N.1	B8	8775176	8779569	-	4393	383	8.43	43765.4	endomembrane system

## Sheet: BcaFAD
Table S1. Molecular and physio-chemical parameters of FAD gene family in B. carinata
No.	Gene name	Gene ID	Chromosome position	From	To	Strand	Gene length (bp)	Protein length (aa)	pI	MW (kDa)	Subcelluler localization
1	BcaFAD2.1A	BcaB04g21096	B4	55905676	55906842	+	1166	388	8.21	44409.9	endomembrane system
2	BcaFAD2.2A	BcaB06g25543	B6	1656514	1657668	+	1154	384	8.53	44232	endomembrane system
3	BcaFAD2.3A	BcaC05g29288	C5	56181536	56182690	+	1154	384	8.53	44172.8	endomembrane system
4	BcaFAD2.4A	BcaC09g48213	C9	4449770	4450924	-	1154	384	8.66	43989.7	endomembrane system
5	BcaFAD3.1A	BcaB01g04143	B1	59473792	59488942	+	15150	383	7.82	43704.2	endomembrane system
6	BcaFAD3.2A	BcaB02g10285	B2	27016002	27019333	-	3331	379	8.25	43403.8	endomembrane system
7	BcaFAD3.3A	BcaB06g28332	B6	45761477	45764718	-	3241	377	8.25	43288.8	endomembrane system
8	BcaFAD3.4A	BcaC01g06042	C1	65256737	65262497	+	5760	383	7.8	43620.2	endomembrane system
9	BcaFAD3.5A	BcaC02g08065	C2	8198823	8202399	+	3576	380	7.85	43570.9	endomembrane system
10	BcaFAD3.6A	BcaC02g11077	C2	49090968	49095739	-	4771	383	7.85	43954.5	endomembrane system
11	BcaFAD4.1	BcaB03g12523	B3	5783109	5783966	+	857	285	9.51	31906.7	organelle membrane
12	BcaFAD4.2	BcaB03g12524	B3	5785610	5786488	+	878	292	9.26	32839.7	chloroplast thylakoid membrane
13	BcaFAD4.3	BcaC06g32716	C6	13052953	13053843	-	890	296	6.58	33317.9	organelle membrane
14	BcaFAD4.4	BcaC07g38264	C7	23257947	23258804	+	857	285	9.49	31941.9	chloroplast thylakoid membrane
15	BcaFAD4.5	BcaC07g38266	C7	23270970	23271827	+	857	285	9.49	31970	chloroplast thylakoid membrane
16	BcaFAD4.6	BcaC07g38267	C7	23285787	23286671	+	884	294	8.66	32857.4	chloroplast thylakoid membrane
17	BcaFAD6.1	BcaB03g12669	B3	6462672	6464943	-	2271	446	8.9	51105.3	mitochondrial membrane
18	BcaFAD6.2	BcaC01g01126	C1	12278950	12281167	+	2217	446	9.1	51037.3	mitochondrial membrane
19	BcaFAD6.3	BcaC09g51881	C9	46764879	46766980	-	2101	443	8.97	50755.1	mitochondrial membrane
20	BcaFAD6.4	BcaNung03426	Contig1162	93481	107696	+	14215	453	9.1	52116.6	mitochondrial membrane
21	BcaFAD7.1	BcaB04g18625	B4	37885539	37887706	+	2167	436	8.55	49912.4	mitochondrial membrane
22	BcaFAD7.2	BcaB06g25649	B6	2225442	2227560	-	2118	437	7.42	50212.6	mitochondrial membrane
23	BcaFAD7.3	BcaC01g04142	C1	49916589	49919170	-	2581	433	8.42	49522.9	mitochondrial membrane
24	BcaFAD7.4	BcaC05g29384	C5	56865902	56868030	+	2128	439	8.42	50265.6	chloroplast outer membrane
25	BcaFAD8.1A	BcaB05g21695	B5	1546849	1548763	-	1914	432	8.57	49542.9	chloroplast outer membrane
26	BcaFAD8.2A	BcaB05g21697	B5	1567239	1569223	+	1984	435	8.84	49812.3	chloroplast outer membrane

## Sheet: BolFAD
Table S1. Molecular and physio-chemical parameters of FAD gene family in B. oleraceae
No.	Gene name	Gene ID	Chromosome position	From	To	Strand	Gene length (bp)	Protein length (aa)	pI	MW (kDa)	Subcelluler localization
1	BolFAD2.1A	BolC01g050700.2J	C01	47719212	47720366	+	1154	384	8.66	43989.7	endomembrane system
2	BolFAD2.2A	BolC05g054500.2J	C05	51414319	51415473	+	1154	384	8.53	44172.8	endomembrane system
3	BolFAD3.1A	BolC04g020100.2J	C04	16985849	16990620	+	4771	383	7.85	43954.5	endomembrane system
4	BolFAD3.2A	BolC04g056230.2J	C04	56700713	56704279	-	3566	380	7.85	43570.9	endomembrane system
5	BolFAD3.3A	BolC03g017780.2J	C03	9880804	9886521	-	5717	383	8.17	43636.2	endomembrane system
6	BolFAD4.1	BolC01g021870.2J	C01	15389194	15390096	+	902	300	8.33	33438.1	chloroplast thylakoid membrane
7	BolFAD4.2	BolC01g021920.2J	C01	15409571	15410191	+	620	174	6.02	19169.9	endomembrane system
8	BolFAD4.3	BolC07g053070.2J	C07	51533661	51534536	+	875	291	6.55	32620.1	mitochondrial membrane
9	BolFAD4.4	BolC08g018520.2J	C08	23725485	23726703	+	1218	304	9.25	34325.6	endomembrane system
10	BolFAD4.5	BolC08g018530.2J	C08	23731402	23732479	+	1077	212	8.81	23755.2	endomembrane system
11	BolFAD4.6	BolC08g018620.2J	C08	23806396	23807283	+	887	295	8.27	32889.4	organelle membrane
12	BolFAD6.1	BolC01g008130.2J	C01	4549151	4552775	+	3624	516	9.01	59244.2	mitochondrial membrane
13	BolFAD6.2	BolC01g008150.2J	C01	4566129	4567170	+	1041	237	9.02	28022.5	organelle membrane
14	BolFAD6.3	BolC01g008170.2J	C01	4582261	4583302	+	1041	237	9.02	28022.5	organelle membrane
15	BolFAD6.4	BolC03g081970.2J	C03	70339610	70341829	+	2219	446	9.1	51055.3	mitochondrial membrane
16	BolFAD7.1	BolC03g040720.2J	C03	26910894	26913470	+	2576	433	8.42	49522.9	mitochondrial membrane
17	BolFAD7.2	BolC05g055570.2J	C05	52172870	52174994	-	2124	439	8.42	50265.6	chloroplast outer membrane
18	BolFAD8.1A	BolC02g002380.2J	C02	1659293	1661226	+	1933	432	8.72	49530.8	chloroplast outer membrane

[truncated: 3 more sheets: BniSLD, BcaSLD, BolSLD]
