# Supplementary material for: Comparative transcriptomic and evolutionary analysis of FAD-like genes of Brassica species revealed their role in fatty acid biosynthesis and stress tolerance
Source: BMC Plant Biol. 2023 May 12;23:250. doi: 10.1186/s12870-023-04232-9 (PMC10176799; doi:10.1186/s12870-023-04232-9)
Supplement: Supplementary file 4 — Additional file 4: Table S2. Cis-regulatory elements of FAD and FAB like genes and their expression in different tissues. [file 12870_2023_4232_MOESM4_ESM.xlsx]

## Sheet: expression
	Table S2. Transcriptomic analysis of FAD like genes in different tissues
	Stem	Root	Leaf	Zygote stage Seed coat	Octant stage Seed coat	Globular stage Seed coat	Heart stage Seed coat	Torpedo stage Seed coat	Bent stage Seed coat	Mature stage Seed coat	Unfertilized stage ovule	Zygote stage Embryo	Octant stage Embryo	Globular stage Embryo	Heart stage Embryo	Bent stage Embryo	Torpedo stage Embryo	Mature stage Embryo
BcaSLD1.1	-0.38	0.07	-0.5	1.05	0.94	0.65	0.72	0.7	0.95	0.08	1.2	0.73	1.01	0.76	0.63	0.79	1.54	-0.75
BcaSLD1.2		-0.29	-1.5	0.52	0.59	0.33	0.55	0.27	-0.41	-0.18	1.13	0.7	1.15	1.05	0.79	0.86	0.89	0.8
BcaSLD1.3	-0.12	-0.65	-0.26	0.93	0.71	0.45	0.63	0.52	0.82	0.76	1.15	0.92	0.93	1.02	0.92	0.68	0.97	0.04
BcaSLD2.1	0.26	0.47	0.26	-0.73	-0.58	-0.19	0.08	-0.11	0.86	1.12	-0.22	0.77	0.61	0.12	-0.61	-0.15	-1	0.31
BcaSLD2.2	-1.17		-1.36	-1.14	-0.54	0.34	1.28	0.89	0.93	1.02	0.32	0.32	0.51	0.08	-0.79	-0.21	-1.34	0.54
BcaSLD2.3		-0.77
BcaSLD2.4	-0.63	-0.37	-0.42	0.84	0.56	-0.04	0.51	0.27	0.28	0.18	1.12	0.26	0.2	-0.58	-0.32	0.33	0.34	-0.41
BcaSLD2.5	-1.02	-0.14	-1.37	0.1	-0.15	0.1	0.15	-0.04	-0.6	-1.06	0.3	-0.26	0.36	-0.19	-0.12	-0.4	0.44	-1.1
BcaSLD2.6	-0.48	-0.2	-0.68	0.08	-0.19	0.07	0.12	-0.16	-0.55	-0.69	0.37	-0.3	0.58	-0.08	-0.07	-0.69	0.45	-1.69
BcaSLD1.4		0.3	-0.77	0.7	0.52	0.52	0.56	0.3	-0.48	-0.56	0.81	0.25	0.25	-0.02	-0.11	-0.13	0.21	-0.37
BcaFAD3.1A	0.68	0.02	0.67	-1.31	-1.11	-0.75	-0.88	-1	-1.68	-1.33	-1.16	-0.57	-1.03	-1.07	-1.39	-1.13	-0.66	-0.91
BcaFAD3.2A	-1.48	0.39	-1.91	0.75	0.6	0.56	0.75	1.21	1.5	1.47	0.63	1.19	0.67	1.22	0.63	1.86	1.2	1.97
BcaFAD4.1	0.87	1.22	0.84			-1.7		-1.35	-1.28	-1.34	-1.79	-1.49		-1.46			-1.75
BcaFAD4.2			-1.09	-1.17	-1.76	-0.77	-1.09	-1.8	-0.55	-0.37	-0.72	-0.94	-1.16	-0.61	-0.94		-1.31	-1.29
BcaFAD6.1	-0.64			1.32	1.16	1.26	1.43	1.33	1.22	0.98	1.42	1.04	1.11	1.15	1.36	1.11	1.74	0.93
BcaFAD7.1	1.15	1.15	1.17	0.97	0.86	0.37	0.64	0.59	1.41	1.04	1.29	0.59	0.63	0.99	1.11	0.5	0.95	0.09
BcaFAD2.1A	0.4	1.06	0.43	-0.81	0.31	0.48	0.57	0.36	-0.74	-1.42	-1.13	-0.51	0.91	-0.51	-0.72	-1.69	-1.05	-1.98
BcaFAD8.1A	0.19	0.57	0.12	-0.12	-0.46	-0.49	-0.31	-0.27	-0.71	-0.61	0.22	-0.17	0	0.87	1.07	-0.33	0.95	-0.96
BcaFAD8.2A	0.35	0.58	0.36	0.31	-0.06	-0.36	-0.19	0.15	0.21	-0.56	0.47	-0.26	-0.28	0.99	1.14	-0.2	0.82	-1.21
BcaFAD2.2A	-0.74	0.41	-1.27	2.26	2.26	2.06	2.08	2.26	2.51	2.65	2.18	1.84	2.02	2.09	1.96	2.84	2.54	2.58
BcaFAD7.2	-0.93	-0.46	-0.83	1.09	0.86	0.65	0.8	0.87	1.38	1.01	1.37	0.91	0.92	0.82	1.01	0.48	1.02	0.08
BcaFAD3.3A	1.23	0.94	1.28	0.49	-0.01	-0.33	0.2	0.67	0.31	0.81	0.97	0.97	1.09	0.96	0.61	1.83	1.52	1.87
BcaFAD6.2				1.24	1.1	0.91	0.94	1.04	1.22	1.27	1.39	0.95	1.05	1.21	1.37	1.3	1.77	0.98
BcaFAD7.3	0.71	1.36	0.8	0.79	0.49	0.06	0.21	0.17	0.29	0.24	1.12	0.45	0.27	0.8	0.87	0.49	0.99	0.13
BcaFAD3.4A				-1.02	-1.05	-0.95	-1.03	-1.46	-1.15	-1.06	-0.77	0.22	0.03	0.21	0.26	0	0.62	-0.29
BcaFAD3.5A	1.37		1.21	0.01	-0.24	0.05	-0.01	0.37	0.69	0.65	0.5	0.73	0.27	0.64	0.2	1.48	1.02	1.34
BcaFAD3.6A				-0.3	-0.51	-0.09	-0.26	0.59	0.88	1.31	0.19	0.42	0.53	0.5	0.66	1.2	1.12	0.97
BcaFAD2.3A	0.24	0.81	0.25	1.43	1.48	1.57	1.56	1.66	1.84	1.55	1.43	1.38	1.59	1.54	1.58	1.99	1.93	1.69
BcaFAD7.4	-0.9			1.05	0.82	0.47	0.52	0.67	1.53	1.28	1.37	0.93	0.96	0.78	0.9	0.45	1.1	-0.17
BcaFAD4.3	-0.6		0.09	0.09	-0.24	-0.27	-0.79	-0.81	-0.9	-0.73	-0.02	-0.44	-0.9	-0.92	-0.36	-0.9	0.12	-1.41
BcaFAD4.4	0.84	1.59	0.8	-1.62	-2.09	-1.23	-1.47	-1.82	-2.05	-1.63	-1.46	-2.19	-2.03		-1.74	-2.08	-1.6
BcaFAD4.5				-1.34	-2.09	-1.23	-1.47	-1.82	-2.05	-1.4	-1.46	-2.19	-2.03		-1.74	-2.08	-1.6
BcaFAD4.6				-4.69	-1.75	-0.66	-1.8		-1.06	-1.18	-1.09	-1.75	-1.16	-1.41	-1.94		-1.57	-1.62
BcaFAD2.4A		-0.97		-1.85	-1.86	-0.73	0	0.34	-0.13	-0.46	-1.13	-0.15	-0.85	-0.52	-0.67	0.84	0.85	0.12
BcaFAD6.3				1.06	1.19	1.18	1.41	1.35	1.39	1.06	1.1	0.57	0.8	0.86	0.94	0.39	1.2	0.19
BcaFAD6.4	0.4	1.31	0.38	0.97	0.76	0.58	0.72	0.6	0.64	0.61	1.26	0.64	0.75	1.02	1.06	0.44	0.79	0.26
BcaFAB2.2.1.A	-1.97	-0.68		1.19	1.53	0.73	0.89	1.54	1.83	0.89	1.06	1.18	1.66	1.59	1.05	2.66	2.27	1.41
BcaFAB2.3.1	0.41	0.71	0.33	1.07	1.18	0.97	1.24	1.11	1.19	1.36	1.12	0.79	1.17	1.15	1.26	1.68	1.6	1.54
BcaFAB2.2.2.A				0.45	0.36	0.19	0.32	0.58	0.8	0.91	0.67	0.4	0.37	0.42	0.59	1.32	1.04	1.03
BcaFAB2.5.1	-0.66	0.31	-0.82	-0.44	-0.02	0.64	0.76	1.71	1.96	2.06	0.28	0.2	0.02	0.39	0.53	1.23	1.37	1.17
BcaFAB2.4.1	-0.71	0.27	-0.58	-0.14	0.41	0.73	1.14	1.4	1.34	1.48	-0.15	0.65	0.38	1.18	1.46	2.02	2.12	2.08
BcaFAB2.3.2	0.18	0.72	0.21	1.27	1.25	1.2	1.34	1.3	1.45	1.62	1.34	1.02	1.25	1.36	1.37	2.05	1.81	1.97
BcaFAB2.2.3.A				1.25	1.67	1.16	1.18	1.94	2.43	1.61	1.27	1.24	1.58	2.11	1.68	3.09	2.65	1.86
BcaFAB2.2.4.A	-0.38	-0.32		0.32	0.53	-0.04	0.22	0.8	1.69	0.7	0.69	0.24	0.47	0.82	0.74	2.35	1.82	1.12
BcaFAB2.5.2	-0.89		-0.89	-0.2	0.95	0.84	1.2	1.52	1.67	1.73	0.17	-0.43	0.5	0.49	0.46	1.03	0.72	0.86
BcaFAB2.4.2	-0.8	-0.16	-0.84	0.06	0.41	0.41	0.82	1.38	1.42	1.69	0.12	0.31	1.31	1.26	1.41	1.84	2.04	1.79
BcaFAB2.6				-0.97	-0.86	0.09	0	0.93	2.37	2.64	-0.48	-0.14	-0.9	-0.06	-0.2	1.04	1.49	0.68
BcaFAB2.3.3				1.3	1.13	1.06	1.25	1.73	1.55	1.62	1.29	1.18	1.28	1.43	1.42	2.15	2.09	2.14
BcaDES01	0.14	0.44	0.23	-0.7	-0.61	-0.86	-0.79	-0.78	-1.1	-0.84		-1.33	-1.4	-0.95	-0.97	-1	-0.89	-1.15
BcaDES02	0.55	0.54	0.57	-1.32	-1.54	-0.92	-1.14	-1.94	-1.26	-1.24	-1.83	-1.29	-1.44	-2.15	-1.49	-1.42	-1.56	-1.5
BcaADS01	0.46	1.49	0.34	1.06	1.51	0.99	1.22	1.19	1.47	1.36	1.22	0.81	1.38	0.87	0.46	1.54	1.29	1.72
BcaADS02		-0.45				-1.12	-1.32	-1.88	-1.55	-1.8	1.35	0.74	-0.66	0.89	1.09	-0.67	1.03
BcaADS03					-1.49	-1.73	-1.49	-1.57	-1.48	-1.5		-1.9		-0.31	-0.07	-1.33	-0.59
BcaADS04				-1	-1.26	-1.22	-1.07	-1	-0.39	-0.58	-1.18			-1.76		-1.11	-1.1	-0.58
BcaADS05	0.39	-0.1	0.34	-1.51		-1.84	-1.41	-1.88	-1.85	-1.76	-1.4	-1.89		-2.08
BcaADS06	-1.71	0.37		-0.77	-1.35	-0.38	-1.82	-1.56	-1.43	-1.29	-0.74	1.36	0.86	2.02	1.89	-0.25	1.87	-1.59
BcaADS07	0	0.46	-0.11	0.11	-0.19	0.33	0.09	-0.04	-0.3	-0.39	-0.93	0.29	-0.52	-0.48	0.19	0.33	1.05	-0.33
BcaADS08	0.32	1.04	0.22	-0.33	1.24	1.37	1.43	0.31	-1.18	-1.47	0.44	-0.33	0.84	-0.56	-1.12	-1.1	-0.29	-1.31
BcaADS09	0.6	1.91	0.69	0.66	0.59	0.51	0.55	0.7	0.68	0.63	0.86	0.63	0.7	0.72	0.67	0.89	0.87	0.49
BcaADS10	0.42	1.6	0.35	-0.08	-0.05	0.04	-0.02	0.03	-0.11	-0.22	-0.03	-0.15	-0.23	-0.42	-0.28	-0.28	-0.06	-0.58
BcaADS11	-0.04	0.46	-0.02	0.95	1.18	1.24	1.32	1.28	1.2	1.11	0.89	1	1.1	0.72	0.65	1.36	1.15	1.27
BcaADS12	0.56	0.78	0.6	-1.47	-1.55	-1.44		-1.94	-1.56	-0.99	-1.9		-1.99	-2.17	-2.03		-1.59
BcaADS13	-1.08		-1.3	-1.23	-1.57	-1.14	-1.13	-0.89	0.96	0.96	-1.54	-1.38	-2.06	-2.2		-1.52	-1.08	-1.74
BcaADS14	-1.27		-0.99	0.48	0.43	0.43	0.44	0.43	0.76	0.85	0.93	0.62	1.07	0.86	0.36	1.5	0.74	1.4
BcaADS15				0.83	1.06	1.09	1.05	1.12	0.95	0.77	0.82	0.93	0.69	0.72	0.46	1.52	1.41	1.44
BcaADS16	-0.24	1	-0.09	0.05	-0.42	-0.3	-0.33	-0.36	-0.59	-0.47	-0.41	-0.95	0.45	0.06	0.01	-0.73	0.07	-1.07
BcaADS17	-0.61		-0.67	-2.11		-1.78		-2.18			0.17		-1.53	-1.73	-0.96		-1.45
BcaADS18	-2.15	-1.44		-1.05	-1.42	-1.83	-1.48	-1.8	-1.46	-1.05							-1.56
BcaADS19	-0.92	-1.25	-0.88	-2.11		-1.78		-2.18			0.17		-1.53	-1.73	-0.96		-1.45
BcaADS20	0.41	0.09	0.42	-1.82	-1.46	-1.11	-1.48	-1.85	-0.15	-0.21			-1.52	-1.6			-1.57
BcaADS21	-1.71	0.26	-1.24	0.2	-0.94	-0.43	-1.1	-0.84	0.01	-0.09	-0.48	1.06	1.67	2.16	2.16	1.35	2.09	0.57
BcaADS22	0.22	0.44	0.2	-0.38	-0.23	-0.16	0	-0.06	-0.12	-0.18	-0.18	-0.37	1.11	0.73	0.05	-0.25	-0.14	-0.61
BcaADS23	-0.91			-0.22	-0.2	-0.78	-0.93	-0.94	-1.24	-0.66	0.18	-0.05	-0.37	-1.61	-1.23	-1.38	-1.15	-1.24
BcaADS24	-0.72	-0.03	-0.96	0.51	0.67	0.95	1.13	1.39	1.78	1.74	0.87	0.41	0.86	1.05	1.12	1.27	1.41	1.17
BcaADS25	0.38	-0.96	0.35			-1.36	-1.78	-1.51	-1.08	-1.3	-1.49	-1.36	-0.84	-1.07	-0.89	-1.56	-1.09
BcaADS26				0.79	1.63	1.67	1.91	1.76	1.54	1.26	0.19	0.51	1.04	-0.09	-0.37	-0.11	-0.26	-1.43
BcaADS27	-0.11	0.47	-0.02	-0.79	-0.75	-1.11	-0.95	-0.68	-0.41	-0.37	-0.48	-0.79	-1.92			-1.24	-1.1	-1.88
BcaADS28	-0.84		-0.92		-1.82	-1.37		-1.57	-1.5	-1.79	-1.65		-1.75					-1.96
BcaADS29	-0.87	-1.03	-1.03	-0.45	-0.85	-0.37	-1.2	0.87	1.56	1.94	0.06	1.31	2.08	2.52	2.28	1.52	2.3	0.78
BniSLD2.1	1.64	1.82	0.71	2.7	2.39	2.37	2.42	2.46	2.27	2.26	2.43	2.29	2.35	2.21	2.42	2.02	2.35	2.01
BniSLD2.2	0.93	0.71	-0.06	0.63	1.05	1.02	1.03	0.74	0.66	0.59	0.69	1.22	0.95	0.98	1.38	1.51	1.74	-0.08
BniSLD1.1	0.63	-1.03	-0.18	0.33	0.72	0.59	0.47	0.45	0.29	0.33	0.64	1.94	1.05	1.29	0.91	1.29	0.98	0.7
BniSLD1.2	1.2	-0.13	-0.21	-0.42	-0.05	0.01	0.43	0.59	0.2	0.14	0.23	1.06	1.2	0.62	0.95	0.65	1.24	-0.87
BniFAD3.1A	1.79	1.16	0.16	0.01	0.2	-0.14	0.26	0.74	0.21	1.05	0.91	1.26	1.43	0.74	1.43	2.32	2.08	1.46
BniFAD2.1A	2.46	2.62	0.09	2.12	2.48	2.4	2.48	2.58	2.87	2.49	2.3	2.37	2.13	2.36	2.46	2.89	2.7	1.69
BniFAD7.1	1.89	1.66	0.2	0.97	0.98	0.88	0.98	1.06	1.4	1.18	1.3	0.92	0.59	0.99	1.1	0.62	1.05	-0.26
BniFAD4.1	0.21	-0.49	0.2	-0.81	-0.7	-0.82	-1.41	-1.37	-1.87	-1.55	-0.03		-1.26	-0.34	0.02	-0.85	0.01	-1.41
BniFAD6.1	1.12	0.51	0.09	1.59	1.59	1.7	1.83	1.75	1.61	1.5	1.61	1.35	1.19	1.5	1.77	1.62	1.88	0.73
BniFAD4.2	-0.88		0.18		-1.68	-1.05	-1.86	-2.22	-1.53	-1.43	-1.7	-1.6		-0.46	-1.55		-1.07	-1.06
BniFAD6.2	0.73	0.52	0.18	0.94	0.78	0.9	1.08	1.33	1.37	0.7	1.31	0.83	0.67	0.91	1	0.75	1.04	0
BniFAD4.3	-0.13		0.11	-0.91	-0.83	-0.64	-0.56	-0.13	-0.46	-0.3	-0.64	-0.73	-1.06	-0.68	-0.93	-0.95	-0.66	-0.67
BniFAD8.1A	-0.2	-0.11	0.34	-0.19	-0.03	0.01	-0.26	-0.13	-0.52	-0.54	0.37	0.24	-0.08	0.44	0.93	-0.26	0.69	-1.21
BniFAD3.2A	2.03	1.67	0.61	0.99	1.13	1.16	1.18	1.22	1.76	2.13	0.76	1.07	1.01	0.96	1.26	2	1.64	1.37
BniFAD7.2	1.36	0.1	0.39	1.21	1.2	1.15	1.26	1.46	1.53	1.19	1.58	0.81	0.58	1.07	1.33	0.91	1.46	0.05
BniFAD2.2A	2.41	1.31	0.24	-0.73	0.61	0.43	0.59	-0.07	-0.32	-0.59	-0.95	0.68	0.21	-0.22	-0.51	-0.46	-0.52	-1.66
BniFAD3.3A	0.45	0.77	0.26	-0.17	-0.07	0.09	0.16	0.17	0	0.96	-0.34	-0.01	0.25	0.75	0.9	0.26	0.84	-0.28
BniFAB2.2.1.A	-0.42	-0.55	-0.88	0.35	0.14	0.33	0.44	0.81	0.8	0.97	0.35	0.32	0.62	0.55	0.97	1.26	1.16	0.87
BniFAB2.6		0.43	0.5	-0.29	0.11	0.24	0.26	0.68	1.88	2.54	-0.17	-0.3	0.07	-0.64	-0.69	1.3	0.98	0.44
BniFAB2.4.1	0.94	0.08	0.51	0.95	0.93	0.64	1.32	1.93	1.45	1.61	0.77	0.8	0.46	1.07	2.02	2.27	2.39	1.84
BniFAB2.5.1	1.14	1.2	0.46	-1.67	-0.69	-0.42	1.53	2.06	2.26	2.1	0.74	-0.03	0.08	-0.3	1.04	1.55	1.45	0.92
BniFAB2.2.2.A	1.03	0.69	-0.29	0.47	0.53	0.42	0.89	1.49	1.64	1.59	0.95	0.94	1.07	1.28	1.72	2.4	2.03	1.52
BniFAB2.3.1	1.01	1.19	-0.23	1.25	1.33	1.4	1.46	1.55	1.5	1.53	1.12	1.29	1.19	1.41	1.6	2.11	1.88	1.58
BniFAB2.3.2	0.97	0.94	0.15	1.35	1.42	1.51	1.72	1.88	1.67	1.47	1.28	1.51	1.31	1.44	1.64	2.24	1.97	1.67
BniFAB2.2.3.A	1.13	0.49	0.25	1.47	1.52	1.25	1.53	2.06	2.06	1.39	1.3	1.84	2.04	1.96	2.51	3.09	2.72	1.52
BniDES01		-0.88	0.42	-1.43	-0.49	-0.41	-0.88	-0.74	-0.68	-0.82	-0.79	-0.35	-1.22	-1.43	-1.6	-0.76	-0.62	-1.01
BniADS01	1.27	0.86	0.13	1.11	0.86	0.97	1.23	1.01	1.42	1.6	1.06	1.35	1.29	0.94	1.44	1.96	1.74	1.9
BniADS02			0.37	-1.64	-0.92	-1.17	-1.7		-1.72	-2.05	-1.17		-2.12		-1.93		-2.05
BniADS03		-0.84	1.42	-0.55	-0.28	-0.15	-0.81	-0.88	-0.65	0.04	0.25	0.11	-0.4	-0.77	-1.17	-0.9	-0.54	-0.31
BniADS04	1.21	0.72	0.39	1.07	1.14	1.15	1.18	1.27	1.04	0.94	1.17	1.26	0.92	1.12	1.17	1.42	1.38	1.08
BniADS05		-0.04	0.7	-1.15	-0.61	-0.55	0.58	1.63	1.78	1.45	-1.21	2.45	2.29	2.61	2.25	1.64	2.4	-1.03
BniADS06			0.41	-1.5	-1.09	-1.02	-1.29	-6.68	-1.81	-1.43	-1.08	-1.42		-1.4	-0.99		-1.53	-2.03
BniADS07	-0.54		0.13	-1.81	-1.23	-1.8	-1.42	-1.85	-1.92	-1.41	-1.67	-1.42	-1.57	-6.06	-6.44		-1.67
BniADS08	0.37	-0.33	0.39	-0.96	-0.77	-0.7	-1.34	-1.16		-1.43	-0.7	0.56	0.5	-1.53			-1.1	-1.42
BniADS09		0.04	0.27	1.71	1.78	1.71	1.77	1.13	-1.17		1.68	0.76	0.73	1.03	1.1	0.1	1.07	-0.07
BniADS10			-0.74		-1.52	-0.81	-1.98	-1.68	-1.51	-1.38	-1.16		-1.81			-1.98	-1.42
BniADS11	-0.55		0.33	0.15	0.4	0.82	1.24	1.43	1.37	0.88	-0.56	-0.27	-0.1	-0.02	1.2	0.98	1.36	-0.85
BniADS12		-0.64	0.25	-0.26	-0.32	-0.18	-0.68	-1.39	-1.02	-1.69	1.27	-0.31	0.49	1.36	1.46	-0.02	1.04	-1.87
BniADS13	0.53	-0.32	-0.3	-1.58	-1.03	-1.89		-1.56	-1.43	-1.93	-1.03		-0.81	-1.3	-1.82		-1.31
BniADS14		0.39	0.67	-0.42	-0.79	-0.74	-1.54	-0.69	-0.68	-1.4	-0.58	1.68	1.32	2.57	2.52	1.1	2.16	-1.26
BniADS15			0.39	-1.16	-1.06	-0.64	-1.54	-0.93	0.72	0.6	-1.79	-1.97	-0.73	-1.84	-0.47	-1.15	-0.83	-1.83
BniADS16	-0.94		0.28	-1.59	-1.21	-0.85	-1.59	-1.62	-1.39		-1.38	-1.94	-1.39		-1.62	-1.36	-1.42	-1.8
BniADS17	0.83		-1.53	-1.29	-0.98	-0.87	-2.3		-1.48	-2.03	-1.09	-0.71	-1.9	-1.28	-1.91		-1.24	-1.79
BniADS18	1.53		-0.99	-1.48	-1.09	-0.65	-1.39	-1.98	-1.73	-1.55	-1.21	-0.37	-1.85			-2.02	-1.46
BniADS19	1.24	0.98	0.3	1.59	1.58	1.65	1.39	1.51	1.86	1.79	1.66	1.66	1.66	1.1	1.24	1.87	1.72	1.94
BolADS01	0.27	1.22	0.61	0.95	0.82	0.9	1.06	0.89	1.23	1.33	1.28	0.88	1.34	1.77	1.14	1.56	1.25	1.55
BolADS02	-0.96		-0.75	-1.3	-1.22	-0.89	0.02	-0.44	0.32	0.93	-1.52	-0.74	-0.77	-0.96	-0.85	-0.77	-0.92	-1.15
BolADS03	-1.13			-1.7	-1.22	-1.7	-1.15	-1.52	-1.7	-0.96	-1.4	-1.4	-0.72	-1.52		-1.7	-1.15	-1.4
BolADS04	-1.16				-2	-0.72		-1.52	-1.7	-1.4				-2			-1.52
BolADS05				-1.22	-0.55		-1.7	-1.52	-1.52	-0.8		-2		-1.3	-1.7		-0.96
BolADS06	0.56	0.85	0.96	0.55	-0.17	0.09	0.11	0.03	0.43	0.33	-0.07	-0.3	0.62	0.59	0.88	0.2	1.03	0.03
BolADS07	0.6	1.31	0.92	1.48	0.99	1.27	1.2	1.01	1.16	1.32	1.19	1.07	0.71	1.2	1.25	1.54	1.81	1.53
BolADS08	-1.46	-0.94	0.06	0.88	0.07	-1.52	-0.66	-0.12	-0.27	-0.47	0.25	0.89	0.85	2.02	2.33	1.35	2.25	1.51
BolADS09	-0.38	-0.86	-0.26		-1.7	-1.7			-1.15	-0.35	-1.3				-1.52		-1.7	-1.7
BolADS10			-0.64	0.4	0.31	0.65	0.72	-0.04	0.2	-0.44	0.01	0.04	-0.14	-0.09	-0.82	-1.05	-0.89	-0.82
BolADS11	-1.27		0.39	0.26	-0.3	-0.29	-0.55	-0.05	0.71	-0.17	1.04	0.61	-1.4	-0.66	-0.4	-0.39	-0.04	-0.68
BolADS12	-1.42	0.19			-1.05		-0.28	-1.15	-0.92	-0.54	-0.77	-0.7	0.83	1.78	0.37	-1.7	-0.92	-1.3
BolADS13	1.65	0.81	2.29	0.86	0.88	1	1.28	1.61	1.51	1.55	1.08	0.94	0.96	1.18	1.24	1.59	1.57	1.35
BolADS14	-1.41	-0.89	-0.29	-0.6	-0.62	-0.74	-0.47	-0.96	-0.54	-0.89	-0.82	-1.15	-1.22	-0.72	-1.05		-1.7
BolADS15			0.48	1.95	1.76	2.09	2.31	1.48	1.22	1.01	1.65	1.41	1.73	2.06	0.87	0.41	0.06	0.46
BolADS16		-1.24			-1.05	-1.4	-1.7	-1.3	-0.85	-0.48					-1.3		-1.4
BolADS17					-1.22	-1.7		-1.7	-1.4	-0.77							-2
BolADS18		-0.28	0.48	0.33	-0.37	-1.3	0.53	0.48	1.24	1.9	1.45	0.83	0.8	2.29	2.03	1.47	2.28	1.63
BolADS19				-1.52	-1	-1.4	-1.52	-1.52	-0.92	-1	-1.4	-1.3	-1.4	-2	-1.7	-2	-1.3
BolDES01		-1.3		-1.7	-1.3	-1.22	-0.92	-2	-1.05	-1	-1.4	-2	-0.64	-1.7		-1.7	-1.15	-1.7
BolFAB2.3.1	1.07	1.24	0.56	1.4	1.37	1.46	1.7	1.92	1.73	1.87	1.32	1.21	1.19	1.56	1.21	2.66	2.31	2.49
BolFAB2.2.1A	1.47	0.62	1.81	1.36	1.28	1.37	1.65	2.11	2.03	2.35	1.44	1.38	1.54	2.47	2.13	2.93	2.72	3.12
BolFAB2.3.2	1.43	1.6	1.11	1.56	1.61	1.63	1.71	1.68	1.39	1.59	1.55	1.53	1.55	1.64	1.49	2.12	2.04	2.03
BolFAB2.2.2A	1.74	1.44	1.83	0.87	0.73	0.72	1.01	1.46	1.55	1.73	1.18	1.06	1.01	1.86	1.68	2.44	2.26	2.66
BolFAB2.6	-1.62	-0.5		-1.3	-0.7	-0.8	0.61	1.26	1.67	1.37	-0.64	-1.05	-0.7	-1.05	0.35	-0.68	-0.6	-0.82
BolFAB2.4.1	0.78	-0.24	0.8	0.77	0.14	0.51	1.33	1.69	1.46	1.97	0.77	0.55	0.65	1.49	1.24	2.43	2.39	2.2
BolFAB2.5.1	0.38	1.07	0.42	0.03	0.41	0.83	1.37	1.75	1.64	1.16	0.65	0.47	0.39	0.26	0.45	1.21	1.12	1.34
BolFAD6.1	1.19	0	1.65	1.52	1.51	1.62	1.61	1.63	1.5	1.67	1.5	1.17	1.3	1	0.77	0.9	1.1	0.5
BolFAD6.2	-0.84	-1.4	0.24	0.17	0.3	0.32	0.43	0.49	0.6	0.61	0.23	0.06	0.01	-0.12	0.07	-0.24	0.06	-0.62
BolFAD6.3	-0.84	-1.4	0.24	0.17	0.3	0.32	0.43	0.49	0.6	0.61	0.23	0.06	0.01	-0.12	0.07	-0.24	0.06	-0.62
BolFAD4.1	-0.98	-1.24	0.27	-0.51	-0.89	-0.44	-0.68	-0.72	-0.92	-0.8	-0.28	-0.28	-0.19	-0.57	-0.44	-0.82	-0.8	-1.15
BolFAD4.2	-0.42			-1.4	-1.15	-1.52	-0.74	0.03	-0.28	-0.19	-1.05			-1.52	-1.3		-0.92	-1.52
BolFAD2.1A	-0.68	-0.59	-0.28	-0.57	-0.48	-0.47	-0.11	0.93	0.99	-0.06	-0.16	0.2	-0.02	-0.22	0.19	1.47	1.43	1.1
BolFAD8.1A	0.97	-0.03	1.48	0.43	0.13	0.12	-0.25	-0.28	0.31	-0.52	0.33	0.2	0.48	0.51	0.72	0.56	1.03	-0.46
BolFAD3.3A	1.05	-0.19	0.58	1.14	1.18	0.7	-0.04	-0.62	0.1	-0.3	0.65	1.33	0.97	0.73	0.85	1.52	1.25	1.13
BolFAD7.1	1.2	1.6	2.08	1.02	0.88	0.64	0.65	0.36	0.9	0.46	1.17	0.91	0.9	0.57	0.65	0.94	1.13	0.33
BolFAD6.4	1.42	0.72	2.1	1.64	1.41	1.42	1.57	1.57	1.53	1.41	1.56	1.38	1.4	1.53	1.49	1.78	1.92	1.37
BolFAD3.1A	1.77	0.64	2.35	0.37	0.19	0.03	0.65	1.01	1.24	1.33	0.51	0.71	0.91	1.26	1.35	1.77	1.71	1.62
BolFAD3.2A	1.57	1.32	1.74	0.74	0.48	0.19	0.69	0.78	1.3	1.48	0.91	0.85	0.88	0.8	0.99	1.87	1.66	1.9
BolFAD2.2A.	2.44	2.39	2.2	1.79	2.2	2.34	2.55	2.7	2.38	1.8	2.08	2.14	2.28	2.26	2.12	2.7	2.64	2.72
BolFAD7.2	2.1	2.78	2.6	1.2	1.16	1	1	0.98	1.2	1.78	1.46	1.47	1.08	1.2	0.91	0.82	1.31	0.53
BolFAD4.3	-0.39	-1.22	0.76	0.41	0.18	-0.06	-0.15	0.03	-0.01	-0.49	0.47	0.34	0.2	-0.3	0.24	0.05	0.77	-0.52
BolFAD4.4				-1.7	-1.1	-1.52				-1.15		-0.77			-1.7	-1.7	-1.1
BolFAD4.5			-0.44		-1.22	-1.52		-1.05	-1.52	-1.3			-0.74		-1.4		-1.7
BolFAD4.6	0.22				-1.7				-0.96		-1.4		-0.92		-1.52		-2
BolSLD2.1	0.02	0.53	-0.85	0.14	0.33	0.55	0.86	1.45	0.97	1.28	0.67	1.09	1.86	1.17	0.57	0.52	0.02	0.97
BolSLD1.1	1.46	0.28	1.26	0.33	0.95	0.98	0.98	0.92	0.92	0.33	0.72	1.05	1.59	1.48	1.03	0.89	1.29	0.82
BolSLD1.2	1.34	1.74	0.62	0.7	0.91	0.79	0.73	0.47	0.71	-1.4	0.62	0.75	0.8	0.57	0.46	0.66	0.69	0.4
BolSLD2.2	1.11	0.86	0.61	0.84	0.99	0.66	0.91	1.42	0.99	0.5	0.95	1.28	0.92	0.75	0.2	1.06	0.93	0.74

## Sheet: promotors
	Table S2. Cis-regulatory elements of FAD like genes
	Developmental										Stress responsive									Hormonal responsive			Others
Gene IDs	MYB-like sequence	MYB recognition site	CAAT-box	TATA-box	MYB	MYC	GATA-motif	AE-box	GT1-motif	TCT-motif	STRE	ABRE	as-1	GA-motif	G-box	DRE core	W box	MBS		GARE-motif	TGA-element		AT~TATA-box	AAGAA-motif	TATA
BcaADS01	1	0	6	41	1	3	0	1	0	0	1	4	0	0	2	1	0	0		0	0		4	3	2
BcaADS02	0	1	3	117	0	2	0	0	0	0	0	0	0	0	0	0	0	0		0	0		22	2	0
BcaADS03	2	1	7	27	4	2	0	1	1	1	0	0	3	0	0	0	0	0		0	2		3	2	0
BcaADS04	1	0	6	62	4	4	1	0	1	0	0	4	1	0	1	0	0	0		0	0		11	0	1
BcaADS05	5	0	6	35	9	3	0	0	1	1	0	5	1	0	3	1	0	2		0	1		5	0	0
BcaADS06	1	0	1	40	6	2	0	0	1	2	1	1	1	0	1	0	0	2		1	1		4	1	2
BcaADS07	1	0	4	16	2	2	0	0	0	4	1	3	1	0	4	0	1	0		0	1		0	1	0
BcaADS08	0	1	9	47	4	5	1	0	0	0	1	1	0	0	0	0	0	0		0	0		9	2	0
BcaADS09	2	1	6	21	10	1	1	0	2	2	2	2	1	0	1	0	0	1		0	0		3	1	1
BcaADS10	1	0	3	58	4	2	0	0	1	0	0	2	1	0	1	0	1	1		0	1		7	0	3
BcaADS11	3	0	2	16	5	4	0	0	6	1	1	4	4	0	1	1	0	0		0	0		1	3	0
BcaADS12	1	0	2	8	7	1	0	0	3	2	1	1	3	1	0	0	0	2		1	2		1	1	1
BcaADS13	2	0	3	50	6	3	0	2	3	0	0	3	1	0	1	0	0	1		0	0		16	0	0
BcaADS14	1	0	2	41	2	3	0	0	0	0	0	3	1	0	1	0	0	0		0	0		4	3	1
BcaADS15	1	0	4	49	5	2	0	1	0	0	0	2	3	0	1	1	0	0		0	0		5	6	0
BcaADS16	5	1	3	48	9	2	0	0	4	0	0	2	0	0	1	0	0	0		0	1		7	3	5
BcaADS17	3	1	3	30	5	1	1	0	2	0	1	1	1	1	1	0	1	0		0	0		2	4	0
BcaADS18	1	0	7	25	3	2	0	0	1	0	2	0	0	0	0	0	2	1		0	0		3	0	0
BcaADS19	2	1	3	34	4	1	1	0	2	0	1	1	1	1	1	0	1	0		0	1		2	5	0
BcaADS20	1	0	7	30	3	1	0	1	0	0	3	4	2	0	3	0	0	0		0	0		6	0	0
BcaADS21	1	1	0	75	3	1	0	0	1	1	1	3	0	0	2	0	0	1		0	1		20	0	1
BcaADS22	2	0	8	11	5	4	0	1	2	0	1	1	2	0	1	1	0	0		0	0		0	1	0
BcaADS23	1	0	1	53	7	4	0	0	2	1	1	5	0	0	4	0	2	0		0	0		4	0	2
BcaADS24	2	2	5	20	8	2	0	0	4	0	1	2	2	0	0	0	0	1		0	0		3	2	1
BcaADS25	1	0	6	76	3	0	0	0	0	0	0	5	6	1	4	0	0	0		0	2		24	1	0
BcaADS26	0	0	8	43	4	5	0	1	0	0	0	1	1	0	2	0	1	1		0	0		5	1	0
BcaADS27	2	0	5	38	6	4	0	0	2	0	0	1	1	0	0	0	1	0		0	0		7	2	0
BcaADS28	0	0	4	32	2	8	1	0	0	0	0	0	2	1	0	0	0	0		0	1		7	0	0
BcaADS29	1	1	2	22	2	3	1	0	1	0	1	3	2	0	1	0	1	1		0	1		2	0	1
BcaDES01	0	0	5	25	1	2	0	0	1	0	1	3	1	0	1	1	0	1		0	1		2	2	0
BcaDES02	1	0	3	31	5	4	0	1	0	0	1	2	0	0	0	0	1	1		0	1		2	0	0
BcaFAB2.2.1.A	0	1	2	13	3	5	2	0	0	0	0	2	1	0	0	0	3	2		0	0		2	0	0
BcaFAB2.2.2.A	3	1	3	15	5	2	0	1	1	0	0	1	1	1	1	0	0	0		0	1		1	3	1
BcaFAB2.2.3.A	1	0	2	58	3	2	0	0	0	1	1	0	1	1	0	0	1	1		0	0		7	1	4
BcaFAB2.2.4.A	0	1	0	0	2	6	0	0	4	0	0	2	0	0	0	0	0	1		0	0		0	0	2
BcaFAB2.3.3	2	0	2	34	5	4	0	1	1	1	1	1	0	0	0	0	1	0		0	1		1	2	1
BcaFAB2.4.1	1	0	1	27	2	1	0	2	2	0	0	1	2	0	0	1	1	0		1	0		2	1	1
BcaFAB2.4.2	1	3	4	17	7	3	0	1	2	0	1	1	1	0	2	0	1	2		1	0		3	2	0
BcaFAB2.5.1	2	0	2	53	6	1	0	0	2	0	1	0	1	0	0	0	2	2		0	1		12	1	1
BcaFAB2.5.2	1	0	1	17	7	0	0	0	0	0	1	0	1	0	0	0	1	3		2	0		3	3	0
BcaFAB2.6	1	1	4	38	2	3	0	0	4	0	0	3	0	0	1	0	0	0		0	1		3	1	1
BcaFAD2.1A	1	0	2	81	5	2	0	1	0	0	0	0	0	0	0	0	0	0		0	0		12	2	0
BcaFAD2.2A	1	0	3	18	6	2	1	1	0	0	1	1	3	0	2	0	1	0		1	0		3	3	0
BcaFAD2.3A	0	0	4	34	1	4	0	0	0	0	2	3	2	0	1	0	1	1		0	0		4	4	0
BcaFAD2.4A	1	0	0	9	4	7	0	1	0	1	3	1	1	0	0	0	3	2		1	1		0	1	0
BcaFAD3.1A	0	0	3	69	2	1	1	0	0	0	1	1	0	0	1	1	0	0		0	0		12	1	2
BcaFAD3.2A	0	0	5	44	1	1	1	1	0	2	1	0	1	3	0	0	1	0		0	1		7	0	0
BcaFAD3.3A	1	0	3	48	5	4	0	1	0	1	0	2	0	0	1	0	1	1		0	1		9	1	1
BcaFAD3.4A	0	0	2	88	5	2	0	0	0	0	1	1	2	0	1	0	1	0		0	0		6	2	1
BcaFAD3.5A	1	0	3	33	2	2	0	2	0	0	1	1	0	0	0	0	0	1		0	1		3	1	1
BcaFAD3.6A	1	0	1	67	2	0	0	1	1	1	0	0	0	0	0	0	0	0		0	1		12	0	0
BcaFAD4.1	0	0	4	61	3	6	0	1	0	2	1	0	0	1	0	0	0	1		0	0		6	1	2
BcaFAD4.2	2	0	4	30	6	4	0	1	1	1	1	0	2	0	0	0	1	0		0	0		0	0	0
BcaFAD4.3	0	1	5	9	7	0	1	1	2	1	0	2	2	0	1	1	1	0		0	0		0	0	0
BcaFAD4.4	0	1	3	8	0	4	0	0	0	1	11	2	1	0	1	1	0	0		0	0		1	0	0
BcaFAD4.5	0	0	3	19	2	3	0	1	0	2	2	1	1	0	1	0	1	0		1	0		3	0	0
BcaFAD4.6	0	0	6	18	2	0	0	0	0	0	1	1	3	0	1	0	0	0		0	0		1	1	0
BcaFAD6.1	3	0	1	48	6	2	1	0	3	0	1	3	2	0	0	0	1	1		0	1		10	2	1
BcaFAD6.2	3	0	6	16	5	4	1	0	3	0	1	2	3	0	0	0	1	1		0	0		0	0	1
BcaFAD6.3	1	0	4	27	3	2	0	1	0	0	1	1	2	1	1	0	0	0		0	1		4	0	0
BcaFAD6.4	2	0	2	30	5	5	2	0	1	1	5	1	2	1	1	1	0	1		0	1		4	2	0
BcaFAD7.1	1	1	2	17	3	0	0	1	2	0	1	1	2	0	2	1	1	0		0	0		2	1	1
BcaFAD7.2	0	1	5	24	0	2	1	2	1	1	1	1	0	0	1	0	2	0		0	1		5	2	0
BcaFAD7.3	1	0	5	16	2	2	1	1	2	0	0	2	1	0	1	1	2	0		1	0		0	1	1
BcaFAD7.4	0	0	2	33	0	3	0	0	2	1	0	2	0	0	1	0	1	0		0	2		4	0	2
BcaFAD8.1A	0	0	1	11	2	2	1	2	0	0	0	0	1	0	0	0	2	0		0	0		0	0	1
BcaFAD8.2A	1	1	11	30	4	5	0	0	2	7	3	0	0	0	0	0	1	0		0	1		3	2	0
BcaSLD1.1	0	0	1	38	5	4	0	0	1	1	1	4	3	0	2	0	0	1		0	2		2	1	0
BcaSLD1.2	1	1	5	55	4	2	0	1	0	0	1	3	0	0	3	0	0	0		0	0		8	0	1
BcaSLD1.3	1	1	3	14	5	0	0	2	0	0	1	6	1	0	4	1	0	0		0	1		0	0	0
BcaSLD1.4	0	0	2	35	3	3	1	0	0	0	1	2	2	0	1	0	0	1		0	0		2	1	0
BcaSLD2.1	1	0	0	28	3	3	0	0	2	2	1	1	4	1	0	0	1	1		0	0		3	0	2
BcaSLD2.2	4	0	0	43	6	5	0	0	9	1	3	1	0	0	1	0	0	1		1	0		7	0	0
BcaSLD2.3	1	0	3	25	2	1	0	0	3	0	0	8	1	0	6	1	2	0		0	0		2	3	0
BcaSLD2.4	1	1	2	28	2	0	0	0	2	0	0	5	1	0	4	0	3	0		0	0		1	2	0
BcaSLD2.5	0	0	4	33	4	4	0	0	3	0	0	5	1	0	4	0	1	0		0	2		4	0	1
BcaSLD2.6	0	0	4	34	4	4	0	0	2	0	0	5	1	0	4	0	1	0		0	2		5	0	1
BniADS01	2	0	1	31	6	0	0	1	0	1	1	5	0	0	2	0	1	1		0	0		3	1	0
BniADS02	2	0	3	24	4	2	0	1	1	1	0	1	2	0	0	0	0	0		1	3		3	1	0
BniADS03	3	0	4	26	4	7	2	0	6	0	0	4	2	1	3	1	0	0		0	0		1	0	0
BniADS04	2	1	5	46	8	1	1	0	2	0	1	2	0	1	1	0	0	1		0	0		14	1	1
BniADS05	1	1	2	21	3	4	1	0	1	0	1	3	2	0	1	0	1	1		0	1		2	0	1
BniADS06	0	0	2	29	2	7	2	0	1	0	0	0	2	1	0	0	1	0		0	1		5	0	0
BniADS07	2	0	5	47	6	5	0	0	2	0	0	1	2	0	0	0	1	0		0	0		6	2	0
BniADS08	2	0	3	41	3	4	0	1	1	1	1	0	3	1	0	0	1	0		0	0		5	0	0
BniADS09	0	1	8	43	3	4	0	0	0	0	2	0	0	0	0	0	0	0		0	0		8	2	0
BniADS10	0	1	6	26	2	7	0	1	0	2	0	2	0	0	2	0	0	0		0	0		2	1	0
BniADS11	1	0	5	15	2	3	0	0	0	5	1	2	1	0	3	0	1	0		0	1		0	2	0
BniADS12	0	1	7	80	2	2	0	0	1	1	0	1	0	0	0	0	1	1		0	0		12	3	1
BniADS13	4	0	6	34	8	3	0	0	1	1	0	5	1	0	3	1	0	2		0	1		5	0	0
BniADS14	1	0	1	40	6	2	0	0	1	2	1	1	1	0	1	0	0	2		1	1		4	1	2
BniADS15	4	2	5	40	7	4	0	1	4	0	1	2	1	0	0	0	0	1		0	0		6	0	0
BniADS16	1	0	3	136	2	1	0	0	1	1	0	0	0	0	0	0	0	0		1	0		38	0	7
BniADS17	1	0	2	72	3	2	1	0	0	0	0	0	1	0	0	0	0	0		0	1		9	0	3
BniADS18	1	0	7	60	4	5	0	0	0	1	0	1	2	0	0	0	0	0		0	0		14	2	1
BniADS19	1	0	6	41	1	3	0	1	0	0	1	4	0	0	2	1	0	0		0	0		6	3	2
BniDES01	0	0	5	27	1	2	0	0	1	0	1	3	1	0	1	1	0	1		0	1		4	2	0
BniFAB2.2.1.A	1	0	2	8	2	4	1	1	2	1	0	3	1	0	0	0	0	0		0	1		0	3	0
BniFAB2.2.2.A	1	0	1	17	1	0	0	0	0	0	0	0	2	0	3	0	1	0		0	1		1	1	0
BniFAB2.3.2	0	0	0	12	2	0	0	0	0	0	0	0	0	0	0	0	0	0		0	0		0	0	0
BniFAB2.4.1	0	1	2	39	2	2	0	1	1	0	0	1	0	0	0	0	1	0		1	1		5	1	1
BniFAB2.5.1	2	0	2	49	6	1	0	0	1	0	1	0	1	0	0	0	2	2		0	1		11	1	1
BniFAB2.6	0	1	4	55	1	3	0	0	4	0	0	3	0	0	1	0	0	0		0	1		9	1	1
BniFAD2.1A	1	0	3	17	5	3	1	1	0	0	2	1	2	0	2	1	1	0		1	0		3	1	0
BniFAD2.2A	0	2	6	22	3	1	0	2	1	0	0	4	1	0	2	0	0	2		0	0		6	0	0
BniFAD3.1A	1	0	3	41	5	4	0	1	0	1	0	2	0	0	1	0	1	1		0	1		9	1	1
BniFAD3.2A	0	0	5	44	1	2	1	1	0	2	1	0	1	2	0	0	1	0		0	1		7	0	0
BniFAD3.3A	3	0	3	29	4	2	0	0	1	1	1	1	2	1	1	0	0	1		0	1		4	1	2
BniFAD4.1	0	2	5	11	7	0	1	0	2	1	0	4	3	0	3	1	0	0		0	0		0	0	0
BniFAD4.2	0	0	4	64	3	5	0	1	0	2	0	0	0	1	0	1	0	1		0	0		7	1	2
BniFAD4.3	0	0	5	17	1	3	0	1	1	1	0	0	2	0	0	0	1	0		0	1		2	1	0
BniFAD6.1	2	0	5	25	6	4	1	1	2	1	2	2	1	1	1	0	0	2		0	1		4	0	1
BniFAD7.1	0	0	4	23	3	0	0	2	1	1	0	0	0	0	0	0	2	0		0	1		1	2	1
BniFAD7.2	1	0	6	6	2	3	0	0	1	2	2	3	0	0	1	0	0	0		0	2		0	0	0
BniFAD8.1A	3	0	3	15	8	5	0	0	3	0	1	3	4	0	1	0	1	0		2	0		3	1	0
BniSLD1.1	2	0	4	51	7	1	0	1	0	0	1	3	0	0	3	0	0	1		0	0		3	1	1
BniSLD1.2	2	1	5	33	3	7	0	0	2	3	1	1	3	0	0	0	0	0		0	0		2	0	1
BniSLD2.1	0	0	6	12	2	6	0	0	0	0	2	0	2	0	0	0	1	0		1	1		0	2	0
BniSLD2.2	2	1	7	8	3	7	1	0	2	0	2	3	4	0	1	0	0	0		0	1		0	1	0
BolADS01	1	0	2	37	2	3	0	0	0	0	0	3	1	0	1	0	0	0		0	0		5	3	1
BolADS02	2	0	4	64	6	4	0	2	3	0	2	3	1	0	1	0	0	1		0	0		19	0	0
BolADS03	0	0	2	69	4	1	0	0	0	2	1	2	2	3	0	0	0	2		0	0		23	1	0
BolADS04	0	0	6	85	5	4	1	0	0	0	1	2	0	0	2	0	1	0		0	0		14	1	0
BolADS05	0	1	2	19	3	1	0	0	0	0	1	2	3	0	1	0	1	1		0	0		2	0	0
BolADS06	4	1	3	35	7	0	0	0	2	0	0	3	2	0	1	0	2	0		0	1		4	3	1
BolADS07	1	0	4	49	6	1	0	0	0	0	0	2	2	0	1	0	0	1		0	0		6	7	0
BolADS08	1	1	0	97	3	1	0	0	0	1	1	1	0	0	0	0	0	1		0	1		32	0	1
BolADS09	1	0	6	29	3	1	0	1	0	0	2	2	4	0	2	0	0	0		0	0		6	0	0
BolADS10	2	0	8	27	3	3	1	0	1	0	1	1	1	0	0	0	1	0		0	0		5	0	0
BolADS11	1	1	3	8	5	6	0	0	1	0	0	0	2	0	0	0	0	1		0	0		0	0	0
BolADS12	0	0	3	12	4	4	0	2	0	1	1	1	0	0	0	0	1	1		0	0		0	2	1
BolADS13	2	2	4	21	8	2	0	0	2	0	1	2	2	0	0	0	0	1		0	0		3	2	1
BolADS14	3	0	1	31	6	2	0	1	0	0	1	0	1	0	0	0	1	1		0	0		3	0	0
BolADS15	0	0	9	43	4	5	0	1	0	0	0	1	1	0	2	0	1	1		0	0		5	1	0
BolADS16	1	0	4	47	4	7	0	0	2	1	0	1	2	1	0	0	1	1		0	1		8	1	0
BolADS17	1	0	4	27	3	10	0	0	0	0	0	0	2	0	0	0	0	0		0	1		2	2	0
BolADS18	0	0	2	38	5	3	0	0	0	0	1	2	0	0	1	0	1	3		0	1		4	0	1
BolADS19	1	0	2	9	4	0	1	1	0	1	0	3	2	0	2	0	0	1		0	0		0	1	0
BolDES01	1	1	2	21	3	2	0	0	1	1	1	3	0	0	0	0	0	2		0	0		1	1	0
BolFAB2.2.1A	1	0	2	61	3	2	0	0	0	1	1	0	1	1	0	0	1	1		0	0		7	1	4
BolFAB2.2.2A	2	1	2	24	3	6	0	0	2	0	0	2	4	0	3	0	0	1		0	0		3	1	2
BolFAB2.5.1	1	0	1	18	4	0	0	0	0	0	0	0	1	0	0	0	1	0		2	0		0	3	0
BolFAB2.6	0	0	4	43	2	2	0	0	0	1	0	3	1	1	1	0	0	1		1	0		7	1	0
BolFAD2.1A	1	0	0	9	4	7	0	1	0	1	3	1	1	0	0	0	3	2		1	1		0	1	0
BolFAD2.2A	0	0	4	37	1	4	0	0	0	0	2	2	2	0	1	0	1	1		0	0		7	3	0
BolFAD3.1A	1	0	1	74	2	0	0	1	1	1	0	0	0	0	0	0	0	0		0	1		13	0	0
BolFAD3.2A	1	0	3	29	2	2	0	2	0	0	1	1	0	0	0	0	0	1		0	1		4	1	1
BolFAD3.3A	1	0	1	125	3	1	0	0	0	0	1	2	0	1	2	0	1	0		0	0		32	1	0
BolFAD4.1	0	0	5	10	2	4	0	0	1	0	0	1	1	1	0	0	1	0		0	1		0	1	0
BolFAD4.2	0	1	2	42	3	0	0	0	0	1	1	0	0	1	0	0	0	0		0	3		14	3	0
BolFAD4.3	0	1	5	7	8	1	0	1	3	1	1	4	1	0	2	1	0	1		1	0		0	3	0
BolFAD4.4	0	0	6	44	1	7	0	0	0	2	1	0	0	1	0	0	0	0		0	0		7	2	2
BolFAD4.5	1	0	3	44	3	4	0	0	0	0	0	3	1	1	2	0	0	0		0	0		2	0	1
BolFAD4.6	0	0	2	32	2	0	0	0	1	0	0	2	2	0	1	0	0	0		0	0		2	1	1
BolFAD6.1	3	0	5	14	5	4	0	1	3	0	2	1	1	1	1	0	0	0		0	1		1	0	0
BolFAD6.2	1	1	1	76	4	3	0	0	2	1	0	0	1	0	0	0	0	1		0	0		9	1	3
BolFAD6.3	1	1	1	76	4	3	0	0	2	1	0	0	1	0	0	0	0	1		0	0		9	1	3
BolFAD6.4	0	0	1	20	6	5	0	0	0	0	1	2	4	0	0	0	3	3		0	0		1	0	1
BolFAD7.1	3	0	5	14	4	3	1	0	1	0	0	1	2	0	1	1	2	0		1	0		0	1	1
BolFAD7.2	0	0	2	32	0	3	0	0	1	1	0	2	0	0	1	0	1	0		0	2		4	0	2
BolFAD8.1A	2	0	4	7	8	6	0	0	0	1	1	0	2	0	0	1	1	2		1	0		2	2	0
BolSLD1.1	1	1	2	18	5	2	0	1	0	0	0	6	0	0	5	0	0	0		0	0		1	2	1
BolSLD1.2	1	0	3	38	5	3	0	0	1	0	1	4	4	0	3	0	0	0		0	1		4	1	0
BolSLD2.1	1	0	0	26	3	3	0	0	3	1	2	1	4	1	0	0	1	1		0	0		2	0	2
BolSLD2.2	0	1	4	44	2	0	0	0	0	1	0	6	1	0	5	0	0	0		0	0		5	1	0
BniFAD6.2	2	0	5	25	6	4	1	1	2	1	2	2	1	1	1	0	0	2		0	1		4	0	1
