# Supplementary material for: Comparative transcriptomic and evolutionary analysis of FAD-like genes of Brassica species revealed their role in fatty acid biosynthesis and stress tolerance
Source: BMC Plant Biol. 2023 May 12;23:250. doi: 10.1186/s12870-023-04232-9 (PMC10176799; doi:10.1186/s12870-023-04232-9)
Supplement: Supplementary file 5 — Additional file 5: Table S3. Gene divergence analysis of membrane bound FAD and FAB orthologous gene pairs. [file 12870_2023_4232_MOESM5_ESM.xlsx]

## Sheet: Sheet1
	Table S3. Gene divergence analysis of membrane bound FAD orthologous gene pairs
Serial No.	Sequence 1	Sequence 2	Ka	Ks	Ka/Ks	Year of divergence (MYA)
1	BcaDES01	BniDES01	0	0.0130061	0	0.166666
2	BolFAD2.1A	BniFAD2.2A	0.0582101	0.269112	0.216304	3.44853
3	BolFAD7.2A	BcaFAD7.4	0	0		0
4	BniFAD8.1A	BcaFAD8.2A	0.00398573	0.0628091	0.0634578	0.804865
5	BolFAD3.2A	BcaFAD3.5A	0	0		0
6	BniFAD3.1A	BcaFAD3.3A	0	0.0038437	0	0.0492549
7	BolFAD3.1A	BcaFAD3.6A	0	0		0
8	BniFAD3.2A	BcaFAD3.2A	0	0		0
9	BcaSLD1.2	BcaSLD1.3	0.0101754	0.254548	0.0399743	3.2619
10	BolSLD2.2	BcaSLD2.3	0.00384616	0.00421349	0.91282	0.0539936
11	BniSLD1.1	BcaSLD1.1	0.0586128	0.612401	0.0957099	7.84758
12	BolSLD2.1	BcaSLD2.1	0.00193237	0		0
13	BcaFAD4.5	BolFAD4.4	0.038607	0.0505141	0.764282	0.647311
14	BniFAD4.1	BcaFAD4.3	0.0237295	0.076768	0.309107	0.98374
15	BniFAD4.3	BolFAD4.1	0.0295717	0.210806	0.140279	2.70136
16	BcaADS03	BcaADS02	0.0289343	0.137363	0.210641	1.76023
17	BcaADS17	BcaADS19	0	0		0
18	BcaADS18	BolADS10	0.0114433	0.0129593	0.883021	0.166066
19	BcaADS26	BolADS15	0.00944208	0.0480164	0.196643	0.615304
20	BcaADS08	BniADS09	0.00143575	0.0358736	0.0400225	0.459701
21	BcaADS05	BniADS13	0.00433527	0.0050934	0.851155	0.0652691
22	BniADS08	BolADS14	0.0191934	0.126677	0.151515	1.62329
23	BolADS16	BniADS07	0.0284256	0.214622	0.132445	2.75026
24	BcaADS28	BniADS06	0.00431397	0.0200095	0.215596	0.256411
25	BcaADS29	BniADS05	0.00284698	0.0197542	0.14412	0.25314
26	BcaADS21	BolADS08	0.00142146	0.0147909	0.0961037	0.189538
27	BcaADS06	BniADS14	0	0		0
28	BniADS19	BcaADS01	0	0.00953529	0	0.12219
29	BcaADS14	BolADS01	0	0		0
30	BniADS11	BcaADS07	0.00288948	0.0249815	0.115665	0.320124
31	BcaADS11	BniADS01	0	0.0144932	0	0.185722
32	BcaADS13	BolADS02	0.00116223	0.0201152	0.0577786	0.257765
33	BcaADS24	BolADS13	0.00581849	0.0967727	0.0601254	1.24009
34	BcaADS09	BniADS04	0.00116065	0.044653	0.0259927	0.572204
35	BcaADS10	BniADS02	0.0587065	0.111605	0.526018	1.43016
36	BniADS03	BcaADS23	0.17829	0.343745	0.518669	4.4049
37	BniDAS18	BolADS04	0.846628	3.84094	0.220422	49.2196
38	BcaADS12	BolADS05	0.0285046	0.0217822	1.30862	0.279127
39	BolADS19	BniADS10	0.227507	0.312325	0.728431	4.00227
40	BniADS16	BolADS03	0.0720701	0.159497	0.451859	2.04386
Ks = synonmous substitution
Ka = non- synonmous substitution
MYA = Million years ago

## Sheet: Sheet2
Table S3. Gene divergence analysis of FAB orthologous gene pairs
Serial No.	Sequence 1	Sequence 2	Ka	Ks	Ka/Ks	Year of divergence (MYA)
1	BcaFAB2.2.1A	BniFAB2.2.3A	0.0312595	0.228554	0.136771	2.9288
2	BolFAB2.2.1A	BcaFAB2.2.3A	0	0	NaN	0
3	BolFAB2.2.2A	BcaFAB2.2.4A	0.00542792	0.0854187	0.0635449	1.09459
4	BniFAB2.5.1	BcaFAB2.5.1	0.00216841	0.0395775	0.054789	0.507164
5	BolFAB2.6	BcaFAB2.6	0.0251748	0.179399	0.140329	2.29889
6	BolFAB2.4.1	BcaFAB2.4.2	0	0.00363637	0	0.0465981
7	BcaFAB2.3.3	BniFAB2.3.2	0.00332288	0.0727146	0.0456975	0.931798
