# Supplementary material for: Comparative transcriptomic and evolutionary analysis of FAD-like genes of Brassica species revealed their role in fatty acid biosynthesis and stress tolerance
Source: BMC Plant Biol. 2023 May 12;23:250. doi: 10.1186/s12870-023-04232-9 (PMC10176799; doi:10.1186/s12870-023-04232-9)
Supplement: Supplementary file 6 — Additional file 6: Table S4. Transcriptomic data of FAD and FAB like genes in diferent tissues under biotic and abiotic stresses. [file 12870_2023_4232_MOESM6_ESM.xlsx]

## Sheet: Sheet2
	Table S4 Transcriptomic data of FAD and FAB genes in diferent tissues under biotic and abiotic stresses
Gene Names	Embryo 16°C day	Embryo 16°C day1	Embryo 16°C day3	Embryo 16°C day7	Embryo 16°C day15	Embryo 16°C day18	Embryo 16°C day22	Embryo 26°C day1	Embryo 26°C day3	Embryo 26°C day7	Embryo 26°C day15	Embryo 26°C day18	Embryo 26°C day22	Embryo recovery day18	Embryo recovery day22	Endosperm 16°C 1 hour	Endosperm 16°C 24 hour	Endosperm 16°C 72 hour	Endosperm 16°C day	Endosperm 16°C day1	Endosperm 16°C day3	Endosperm 16°C day7	Endosperm 16°C day15	Endosperm 16°C day18	Endosperm 16°C day22	Endosperm 26°C 1 hour	Endosperm 26°C 24 hour	Endosperm 26°C 72 hour	Endosperm 26°C day1	Endosperm 26°C day3	Endosperm 26°C day7	Endosperm 26°C day15	Endosperm 26°C day18	Endosperm 26°C day22	Endosperm recovery day18	Endosperm recovery day22	Root Low Phosphate & Low zinc	Root Low Phosphate & High zinc	Root high Phosphate & Low Zinc	Root high Phosphate & high zinc	Control day 3	Control day 12	Inoculated with Xcc day 3	Inoculated with Xcc day 12
BolSLD2.1	7.41773	11.5529	15.2893	2.45175	1.75575	2.49562	5.67533	6.22455	9.47367	13.3351	15.619	18.6373	15.6733	15.8529	3.413	3.63683	5.3932	9.27237	3.62784	4.3427	7.27267	5.82287	5.79635	8.72327	7.11368	13.3488	12.9851	3.52563	13.7283	12.2652	3.85341	9.9534	4.76177	8.778	8.36957	7.8988	0.132745	0.228257	0.291	0.151621	0.382533	1.67667	0.216852	0.767573
BolSLD1.1	4.86418	3.7686	3.5319	9.18785	13.5984	14.5379	2.24767	2.38867	5.94568	3.55857	2.9399	8.94384	2.6445	6.83373	3.93933	2.68482	2.27798	1.56874	2.95627	2.4959	1.77974	1.2227	0.884498	0.686815	0.42292	0.877578	0.652722	3.72963	0.427935	1.17767	4.74472	5.114	1.59848	2.52796	2.86777	3.73796	18.279	11.9165	21.3963	18.4112	9.37296	5.8388	11.8439	5.5874
BolSLD1.2	2.23647	0.94738	0.649336	5.415	21.1589	5.58328	0.176123	0.226174	0.675278	0.746157	0.748172	2.33353	1.25828	3.49693	3.91284	3.884	2.8744	2.12287	2.72245	2.13267	1.23399	2.954	1.65926	1.55334	0.789649	1.52498	1.21814	2.21153	1.34146	4.59844	5.33716	2.21563	0.397542	0.973346	0.421782	0.797269	18.3353	13.7554	18.2251	26.1213	0.716367	1.99479	2.44322	2.15125
BolSLD2.2	13.4224	12.2553	8.8755	38.5294	32.529	26.6648	1.54689	9.64367	12.6293	16.5573	19.692	27.7381	27.1689	22.9546	7.61993	6.65917	4.55462	2.55634	6.22488	2.138	0.679467	1.46211	0.879527	0.885966	0.721927	1.31588	0.891526	6.7394	6.16687	16.6894	18.7729	22.4133	13.431	15.8918	13.7726	18.1632	4.25569	2.51935	4.24948	4.78413	15.2548	1.71169	2.62663	12.4378
BolFAD6.1	17.3466	12.1355	4.46549	2.95512	3.31888	15.4388	43.4999	28.1965	21.4189	1.69114	5.34528	1.21523	1.57383	4.34139	7.99437	8.77397	5.74753	3.59997	6.21323	3.11212	2.316	2.97637	1.81537	2.45415	1.67665	2.47713	1.92112	7.96457	0.941544	3.23832	4.34418	2.2878	37.1154	32.5765	31.8396	29.59	1.88127	1.5646	0.829125	1.32741	2.63816	1.47259	1.47452	0.881937
BolFAD6.2	1.2125	0.385582	0.116577	0.147754	0.21287	2.76639	7.85323	3.66283	3.38627	0.369182	0.296445	0.116626	0.17128	0.316798	1.22319	0.847234	0.499542	0.366256	0.369667	0.378487	0.311517	0.22714	0.155263	0.681983	0.163492	0.241721	0.142335	1.16374	0.291916	0.79658	0.212157	2.28584	8.54128	5.66342	4.98625	3.41923	0.126695	0.128546	0.118582	0.175147	13.53	16.3563	17.9277	12.8846
BolFAD6.3	1.2125	0.385582	0.116577	0.147754	0.21287	2.76639	7.85323	3.66283	3.38627	0.369182	0.296445	0.116626	0.17128	0.316798	1.22319	0.847234	0.499542	0.366256	0.369667	0.378487	0.311517	0.22714	0.155263	0.681983	0.163492	0.241721	0.142335	1.16374	0.291916	0.79658	0.212157	2.28584	8.54128	5.66342	4.98625	3.41923	0.126695	0.128546	0.118582	0.175147	13.53	16.3563	17.9277	12.8846
BolFAD4.1	0.13798	0.134552	0.522227	0.1869	0.221813	0.1718			0.348828	0.187296			0.44411		0.221749	0.229447	0.317633	0.213967				0.114654			0.116421			0.12582	0.31459	0.696343	0.745636	0.39518		0.384362	0.928267	0.121263	0.721333	1.3338	0.569165	0.54391	18.1233	13.1973	14.8895	7.67367
BolFAD4.2	0.622419	0.494978	0.432758	0.223956			0.185347	0.741473	0.726933	0.571169	0.292544	0.35134	0.428387	0.845567		0.5311			0.126733		0.31646	0.547542					0.961585	0.579667			0.67891	0.278433	0.131692	0.261618	0.921497	0.474717	0.91229	0.612124	0.658387	0.353673				0.623967
BolFAD2.1A	19.1369	4.79168	0.893333	0.285965	0.147782	3.99365	13.1565	17.7864	9.2763	1.79173	4.93494	5.32351	3.92845	18.7472	37.5472	32.9971	23.8479	12.5793	39.2667	17.269	2.2692	0.363113	0.122533	2.18711	1.33797	8.22882	2.77143	44.7433	0.215625	0.412269	0.667352	4.15914	7.55383	6.36666	5.76647	17.7736	6.84685	7.48594	3.91356	4.98763	0.55846	0.524758	0.217832
BolFAD8.1A	0.1831	0.138366	0.118319	0.866982	0.473764	0.62189	0.113494	0.644229	0.378297			0.141457	0.157586	0.759433	1.87635	1.39167	0.591238	0.321725	1.6921	0.26378	0.758527	0.787333	0.19283	0.351242	0.21641	0.14638	0.451313	3.32781	0.117274	0.623737	0.111987	0.764963	0.173996	0.949212	0.177876	0.731976	1.97511	1.64183	2.12424	2.62633	8.1558	2.29523	6.16384	1.32817
BolFAD3.3A	0.692562	0.471537	0.419712	2.51355	13.5384	15.4227	0.212233	0.4466	0.747636	0.523517	0.335117	0.452234	0.284228	4.19414	8.14217	7.27217	6.98867	2.97947	9.24714	3.98753	0.368213	0.839331	0.423771	0.731253	0.132873	1.51184	1.43487	9.76137	0.13412	0.579327	2.58943	1.69331	0.82149	0.392233	0.221527	0.348213	8.79243	5.91483	8.52323	8.95593	0.723762	0.772417	0.677324	0.616477
BolFAD7.1	2.51133	2.16967	3.38125	118.538	52.839	13.6213	1.79168	1.16282	1.58386	0.533289	0.43342	0.292367	0.3645	4.73813	11.8242	11.1984	7.52925	4.826	4.7665	1.81723	0.219653	0.523725	0.399517	0.711765	0.229651	1.61842	0.96953	5.61851	7.49748	18.9569	12.3579	4.17282	3.96287	2.7496	2.56292	2.69713	1.55469	1.45523	2.5567	3.28199	29.7841	16.4635	33.1837	14.7662
BolFAD6.4	15.2967	21.2347	25.7418	94.5992	74.3796	47.4466	2.87833	18.51	11.6425	8.62337	7.81847	8.41865	4.97349	33.3285	79.7491	72.8137	51.2552	24.1232	54.6859	26.7276	15.851	14.7687	14.953	11.8868	11.3823	13.1167	12.3543	65.1913	28.8599	37.6923	33.2197	23.626	26.4239	2.37133	22.355	18.8917	5.43767	4.54642	5.26667	7.17392	42.3154	27.4933	36.7696	25.8317
BolFAD3.1A	28.2677	13.8599	15.6397	45.8936	81.5125	88.5533	35.9969	53.6916	117.828	157.135	43.2353	211.657	11.845	13.8787	73.8857	66.835	71.6422	54.45	85.9271	36.561	7.9284	2.3381	1.79567	11.2452	4.34618	35.7267	17.8416	87.462	1.97123	4.65275	26.9298	32.1397	29.2629	23.6917	25.767	33.6917	53.4489	5.65667	36.2398	45.2358	67.469	4.67413	53.4817	35.2984
BolFAD3.2A	3.93927	16.9865	8.21944	0.733132	6.66695	36.738	85.6392	74.446	25.64	27.2227	18.4697	1.24853	23.8347	55.4417	157.412	151.633	179.695	158.474	288.697	161.955	27.4884	5.96862	2.11733	33.5455	13.5497	114.918	47.6485	275.482	2.36384	0.317457	1.94688	26.2674	59.8437	47.564	56.5896	53.6744	95.1262	133.874	86.4613	124.397	14.2758	23.5786	16.5619	14.2249
BolFAD2.2A	363.52	27.2123	71.8777	129.157	251.524	353.499	474.592	476.568	534.493	298.568	148.617	92.6333	93.9918	167.486	276.894	279.18	293.37	199.219	54.72	424.177	97.1434	38.8172	21.8323	49.255	18.8947	17.989	55.7473	415.767	1.76968	28.6157	15.6496	229.994	194.718	194.243	241.38	42.9167	242.39	184.143	16.3373	246.352	23.6517	21.5151	23.46	18.8832
BolFAD7.2	15.5774	32.6294	17.6721	6.9624	13.4947	17.2174	5.84377	16.1311	24.3453	21.8447	26.7881	4.1633	22.167	36.8154	7.716	7.32133	5.8533	3.7663	7.49576	3.42514	0.954637	2.6147	2.35689	1.39255	0.722717	2.73783	1.83133	1.36632	1.51125	0.829232	3.42453	3.35373	6.51376	16.2113	22.9973	1.52477	8.57471	1.65393	6.9497	7.71755	5.25717	5.46249	3.64644	3.34175
BolFAD4.3	0.36162	0.597863	0.648912	0.849173	0.985938	0.865576	0.177479	0.536633	1.21493	0.343754	0.331283	0.967395	0.162574	0.525277	1.14843	1.14667	0.719312	0.248323	1.26843	0.547237	0.257875	0.325183	0.524137	0.121185	0.118495	0.129699	0.555486	1.54994	0.625937	0.417293	0.431867	0.279277	0.189664	0.117513	0.217273	0.359912	1.28689	1.17685	0.972958	0.992977	4.64381	4.1726	3.8879	2.47444
BolFAD4.4	0.239543	0.422767	0.577957	0.342626	0.521145	0.34931	0.194633		0.61256	0.591441	0.67566	0.447967	0.979967	0.47135									0.18661		0.216814				0.113833		0.194551	0.111737			0.216898	0.248788	0.294165	0.72134	0.649457	0.9219
BolFAD4.5	0.161667		0.946823		0.444865			0.286513	0.319317	0.179197	0.366593		0.412267															0.259133	0.179593	0.451797		0.634577		0.96275	0.356957	0.293367	0.246143	0.316447	0.18952	0.464689	1.84557	1.9741	2.34329
BolFAD4.6	0.445517	0.274567	0.133546		0.695125				0.574472		0.712													0.144151							0.12455	0.4329	0.93735	0.22647			0.129488	0.126464	0.118416	0.954339
BolFAB2.3.1	36.6253	2.25467	9.18321	5.74728	6.49689	4.48116	93.4795	61.6245	18.4395	13.5756	11.6953	4.66871	3.68336	88.7998	246.546	212.242	164.387	111.818	214.248	11.4146	53.5622	21.1415	1.75627	41.8465	3.16193	75.7267	47.4733	229.417	8.7482	5.23567	7.22928	37.127	8.87553	6.78747	55.6652	65.5842	18.4345	15.7622	15.8119	2.86467	1.1665	0.632167	0.967144	2.16313
BolFAB2.2.1A	231.285	147.226	74.2648	9.26398	32.1195	285.245	64.7467	562.537	25.2133	8.84333	66.4554	34.7418	25.7112	488.145	124.331	1187.55	136.138	711.887	2283.37	13.3567	386.587	133.199	16.9951	178.127	115.492	374.578	322.25	2464.37	32.534	9.96381	8.85386	167.977	344.32	29.8633	251.893	278.769	36.3473	47.7687	36.9815	37.4551	2.55195	2.71987	2.7573	2.46789
BolFAB2.3.2	23.9848	32.2336	5.66397	13.6952	12.5894	12.5584	15.9545	25.5276	23.9812	19.5333	11.757	14.5215	6.13988	33.5518	73.5416	68.3852	66.2274	62.7312	91.1117	81.4138	5.72367	29.24	21.7773	35.6614	24.3564	55.2998	45.476	76.3343	25.424	19.647	16.1593	17.7563	14.9723	16.2981	17.2843	21.7846	28.2716	23.5562	27.4373	34.6276	0.358578	0.4245	1.82619	1.13336
BolFAB2.2.2A	76.3533	56.1925	21.2916	8.9865	11.5739	56.5794	135.467	116.396	93.8327	59.4865	27.2851	29.257	17.2423	87.9143	162.484	166.987	158.529	117.937	468.22	257.895	99.574	35.4696	28.7354	36.5357	28.1213	77.195	59.6633	612.33	9.6845	6.17614	5.87674	3.57487	38.12	44.9437	47.3276	68.4777	16.3629	13.8691	16.2814	14.6383	5.47436	3.721	5.6524	3.84287
BolFAB2.6											0.154157				0.842333							0.765267								0.82426							15.3569	23.8746	11.5294	1.37657		0.111263		0.766648
BolFAB2.4.1	4.57227	21.5127	12.9145	1.89392	1.25639	2.13229	53.5759	47.3166	33.536	32.8434	2.63315	7.51573	19.7513	79.8187	186.758	176.668	131.561	79.9112	155.38	76.2873	27.4497	6.44352	1.76538	28.2138	15.668	61.1486	33.8857	152.628	3.5986	1.41522	1.84333	37.8782	71.6679	61.755	54.2257	67.129	2.87336	2.163	2.22787	1.91467	0.84486	0.181122	0.769686	0.393613
BolFAB2.5.1	37.2323	26.5347	9.37212	2.595	1.94212	9.99236	23.1638	31.3388	23.1625	1.99337	11.43	6.21137	5.13877	9.8459	12.6477	12.2755	11.8583	11.9643	12.5752	13.7945	2.92	1.37925	0.59176	4.16485	1.77968	1.5659	6.58887	15.7363	0.84238	0.44334	1.854	15.1492	16.9678	17.4325	22.3198	4.93	4.92993	35.726	32.677	37.5333	4.87841	7.68267	5.77568	9.82621
BolDES1	0.212955	0.216487	0.362117	0.23995	0.323111	0.611467			0.267516		0.893671	0.595367		0.849278	0.557843	0.291813	0.185623		0.226311	0.7895	0.995233		0.954157	0.118295			0.187138	0.656517	0.199437	0.536177			0.8356		0.831477	0.1112	2.95542	0.756317	3.92528	4.3319
BolADS1	14.6478	28.86	29.8683	116.565	67.4968	31.6376	22.3235	19.5394	13.7378	1.97781	12.7435	8.71847	9.171	34.9226	84.5675	79.646	87.393	14.2313	84.8619	58.3139	69.753	56.4954	47.2297	84.7931	76.1214	11.9547	12.865	77.993	36.1483	25.3857	29.5837	26.8657	21.888	23.3615	2.61953	15.7857	5.77333	4.86985	3.86138	6.95123	1.94733	2.19924	1.93633	3.95433
BolADS2	15.8473	12.1127	3.3588			0.636278	4.17363	13.2992	11.4372	9.38456	7.59633	4.29667	4.38616	1.96384	0.86918	0.882233	0.56919	0.164217	0.125713	0.164547	0.264325	0.865443		0.212795		0.55587	0.75961	0.95784	0.534277	0.594387	0.181527	5.41224	1.21583	5.12891	8.39955	9.86243	0.485784	0.329358	0.391166	0.46865	0.13123	0.229393	0.845336	0.178866
BolADS3	0.114788		0.499		0.19735		0.116751	0.339543	0.38911								0.173117	0.111953					0.122793													0.566453
BolADS4	0.665433	0.193232						0.142451	0.353333		0.223323	0.24824		0.21257																						0.746933							0.49971
BolADS5	0.236372	0.477122	0.427157	1.45855	0.391998	0.64552		0.986613	0.361988	0.219833	0.6751							0.9716			0.223378	0.271248	0.468238	0.17449	0.152955		0.164875		0.486683	0.298983	0.37381	0.697373	0.75271			0.248533
BolADS6	7.12324	2.87522	0.931942	0.456325	1.31996	1.79338	1.67881	1.7832	3.78	1.63258	1.38264	1.7986		5.14967	9.64346	1.34173	5.58133	1.91227	7.74665	7.31937	0.547974	0.257752	0.359271	0.455142	0.138794	0.57267	0.643749	11.6399	0.169864		0.754438	3.73323	2.96859	4.1735	3.859	5.83733	2.99545	2.84732	3.48218	4.89436	1.72527	0.696947	1.95243	0.949214
BolADS7	43.6885	69.3834	86.1963	33.526	259.343	16.5583	18.822	23.1253	3.54167	32.7223	48.1153	98.73	37.2442	1.78563	146.563	14.7133	125.955	131.297	13.6343	79.9574	66.3272	93.4375	88.5427	77.1591	65.3432	111.165	15.8567	66.1675	94.3688	235.576	317.267	16.3817	33.38	43.1522	36.6822	4.97713	22.9331	18.2462	16.7975	15.4255	1.56899	3.73747	1.5673	2.64239
BolADS8	0.419288	0.358837		0.229515	7.791	1.59727	1.52476	0.413633	0.582366	0.199397	0.898177	0.18489	0.245392	33.5997	83.7532	9.2147	56.4229	24.8787	13.3333	28.1693	0.922694	0.124922	0.334384	1.5749	0.332631	6.4245	5.63685	182.531	0.228889		0.447563	0.637917	0.121492	1.57663	0.216593	0.374639	1.5256	2.12775	1.13443	1.37276
BolADS9	0.577367	1.1726	0.232399				0.53666	0.99597	0.675663	1.45463	0.538756	0.176446	0.382347	0.277467														0.131193	0.12711			0.491593		0.765467	0.183178	0.376273	15.8749	11.4343	14.5228	12.2647	0.158312		0.434318
BolADS1	0.755669	1.4164	1.23213	0.46749	0.229726	0.819577	2.64683	1.891	1.53599	1.35295	0.82533	0.19476	0.196323	0.3481	0.384243	0.296837	0.247118	0.767577	0.432247	0.116187	0.514547	0.114464	0.235959	0.141475	0.748493	0.392228	0.5159	0.616996	0.274987	0.26779	0.486857	1.24183	1.19142	1.23447	1.36544	1.43747	1.27628	1.15457	1.89983	1.42513		0.3217		0.23489
BolADS11	2.9299	0.18498	0.187637	0.19558	0.174113	0.594593	0.968783	0.744697	2.77477	0.182387	0.489425	0.954333	0.593225	0.959869	0.873189	0.47753	0.92125	0.876283	0.887746	0.338956	0.521794	0.311727	0.226393	0.425515	0.199895	0.717682	0.237361	1.61442	0.464763	0.818199	0.464726	0.343167	1.89872	0.877252	1.42679	2.43216	0.858656	1.3577	0.76236	0.789253		0.749692	0.132417
BolADS12	0.126383	0.52168		0.75364		0.836367			0.914172	0.411767		0.734433	0.357637	0.468253	0.1192	0.692727	0.114757		0.249637	0.117253	0.65232				0.114849			0.649989	0.391453	0.45926	0.151195	0.345232			0.472723	0.236391	1.38326	0.326967	0.698884	0.239527	0.128239	0.274919		1.38764
BolADS13	12.2593	37.9557	57.5737	7.935	52.7393	3.85133	25.6343	18.4961	11.8651	6.37393	11.4364	12.9962	4.12743	22.1162	4.27857	37.5983	31.4779	34.1145	42.3642	25.4567	47.7832	59.7517	58.217	48.5512	55.6495	39.242	48.3882	45.6967	127.548	94.1638	46.8887	24.1398	25.7632	2.94417	2.17567	17.2759	11.7572	12.4818	1.32963	1.85194	163.194	41.1564	172.499	19.988
BolADS14	0.389964	0.452767	0.436263	0.145965		0.488982	0.25598	0.121313	0.4916		0.266193		0.697233	0.358953	0.264172		0.138417											0.147433				0.21967		0.969663	0.316921	0.433233	4.58563	3.64439	6.71883	6.66812	0.339233	0.82925	0.814917	0.319467
BolADS15	23.9356	65.4961	64.7323	0.923945	1.28773	16.8383	19.8123	8.55767	46.3533	67.8744	74.3682	2.17844	23.4762	15.2974	4.91627	5.12272	3.66984	1.42142	7.66961	3.63379	0.442327	0.286348	0.263553	0.64375	0.367783	0.68129	1.13649	6.56317	0.386811	0.119364	5.19375	59.8876	6.67217	23.5636	31.5727	12.9897	1.41124	1.35197	0.879258	1.26143	0.45947	0.476367
BolADS16	0.2959								0.49924	0.984967		0.113738		0.87176	0.221749	0.428833			0.115363			0.114654							0.344757	0.124969				0.198467		0.139897	68.8313	43.165	6.81463	63.119	0.825383		0.223727
BolADS17	0.788527	1.64664	0.255454			0.814333		0.452657	0.856233	1.98979	0.9341	1.35635	1.35411	0.677643					0.131497	0.185413	0.115394	0.113941				0.161347		0.669353				0.217348		0.992337	0.295782	0.282373	0.73284	0.767368	0.779937	0.555334	6.56867	24.6653	5.1623	25.3979
BolADS18	2.37624	2.15974	0.437312	1.27356	49.6964	74.5817	24.565	18.8296	6.62688	4.282	1.72475	2.55736	1.63938	48.4219	11.5223	122.817	78.7354	44.2113	19.7613	64.8893	11.3834	7.45586	2.52189	9.3273	5.22481	14.9753	18.5977	318.135	1.4394		3.28581	8.39623	14.5142	1.14193	6.13955	4.26753	1.91993	1.19247	1.65527	1.935	0.88785	0.324137	0.183193	0.823148
BolADS19	0.174389		0.198233					0.182962	0.294513		0.265153	0.333776	0.147471							0.182227	0.371333		0.681667		0.655724			0.113267	0.43134	0.741267				0.25327		0.396672	0.523967	0.316217	0.994433
